# Supplementary material for: Predictive accuracy of changes in the inferior vena cava diameter for predicting fluid responsiveness in patients with sepsis: A systematic review and meta-analysis
Source: PLoS One. 2025 May 9;20(5):e0310462. doi: 10.1371/journal.pone.0310462 (PMC12064207; doi:10.1371/journal.pone.0310462)
Supplement: S3 — (XLSX) [file pone.0310462.s003.xlsx]

## Sheet: Sheet1
						Records and screened		Full-text articles				Included
ID	Author	Year	Title	Journal	DOI	Duplicates	Title and Abstract	Duplicates data	No available data	Low quality	No definition of FR	Yes
1	左蕾, et al.	2021	肾皮质超声造影定量分析可预测脓毒症发生急性肾损伤的风险	内科急危重症杂志			×
2	资青兰	2004	经直肠超声引导13点前列腺穿刺活检术病人的护理	护理研究：下半月			×
3	庄燕, et al.	2020	床旁超声下腔静脉直径联合肺部超声B线积分指导感染性休克患者液体复苏的临床研究	河北医药			×
4	庄水龙	2016	床旁超声半定量监测血管外肺水联合下腔静脉宽度在老年脓毒性休克患者早期液体复苏治疗中的应用价值	世界临床医学			×
5	庄华帅, et al.	2021	目标导向与重症超声指导脓毒症休克患者液体管理的临床研究	中国急救复苏与灾害医学杂志			×
6	朱志德, 李. A. 贠. A.	2022	肺部超声指标和脉搏指示剂连续心排出量监测指标预测脓毒症休克合并心肌抑制患者容量反应性的准确性比较	中国医药科学			×
7	朱艳, 郭. A. 唐. A. 施. A.	2022	床旁超声监测与BUN、D-D对脓毒症患儿肾脏损伤的诊断分析	影像科学与光化学			×
8	朱细平, 王. A. 艾. A. 吴. A. 郝. A. 张. A.	2015	超声引导下经皮穿刺置管引流治疗重症急性胰腺炎急性胰周液体积聚的临床疗效	现代生物医学进展			×
9	朱文斌, 周. A. 许. A.	2021	超声指导下腔静脉塌陷指数在重症脓毒症患者液体复苏中的应用	甘肃医药			×
10	朱炜华, et al.	2016	肱动脉峰流速变异度和下腔静脉呼吸变异度	中华危重病急救医学	10.3760/cma.j.issn.2095-4352.2016.08.009							√
11	朱婷婷, 徐. A.	2022	肺部超声在儿童重症肺部康复中的应用进展	中文科技期刊数据库（全文版）医药卫生			×
12	朱良峰, 潘. A. 陈. A. 吕. A. 唐. A. 朱. A.	2020	老年脓毒性休克患者急性胃肠道损伤超声表现及相关性研究	临床急诊杂志			×
13	朱建华, 乐. A. 徐. A. 范. A.	2023	超声下远端灌注管放置在静脉-动脉体外膜肺氧合中的疗效评价	现代实用医学			×
14	朱国鸿	2008	经直肠超声引导自动活检枪前列腺穿刺活检216例报告	河南职工医学院学报			×
15	朱斌, et al.	2018	超声引导经皮肾镜取石术治疗复杂性肾结石的疗效分析	临床超声医学杂志	10.3969/j.issn.1008-6978.2018.07.025		×
16	周亚敏, et al.	2022	无创超声心排血量监测仪在指导脓毒性休克患儿容量管理中的应用	实用医技杂志	10.19522/j.cnki.1671-5098.2022.01.009		×
17	周旭	2020	床旁超声指导下液体复苏对重症脓毒症患者血流动力学及血清IL-1β、IL-6、TNF-α的影响	现代医学与健康研究电子杂志			×
18	周新林; 蒋国群	2023	不同时间膈肌超声对急性肠梗阻术后膈肌功能恢复的评估价值	中国现代普通外科进展			×
19	周晓东, 王. A. 李. A. 于. A. 巩. A. 王. A. 童. A.	2012	超声引导下穿刺冲洗治疗乳腺脓肿	中国美容医学			×
20	周翔, 杨. A. 石. A. 王. A. 陈. A.	2021	右美托咪定对脓毒症心肌病患者心脏功能影响的超声改变	中国临床医生杂志			×
21	周涛, 刘. A. 金. A. 刘. A. 罗. A. 许. A.	2022	重症超声指导脓毒性休克血管活性药物应用研究	实用休克杂志（中英文）			×
22	周书毅, 申. A. 刘. A. 黄. A.	2017	电极片定位超声引导下经皮穿刺置管引流治疗感染性胰腺坏死:附61例报告	中国普通外科杂志			×
23	周青, 余. A. 刘. A. 江. A. 钟. A. 詹. A.	2023	肾脏超声造影定量参数预测脓毒症患者器官功能障碍的临床价值	临床超声医学杂志			×
24	周芹, et al.	2021	床旁经胸心脏超声在脓毒性休克患儿容量反应性评估中的应用	中国小儿急救医学			×
25	周钦伟, 王. A. 李. A. 冯. A. 姚. A.	2022	重症超声引导下滴定式液体复苏与早期目标治疗复苏效果影响的对比研究	吉林医学			×
26	周俭用, et al.	2010	急性非结石性胆囊炎的彩色多普勒超声特点	华北国防医药	10.3969/j.issn.2095-140X.2010.03.024		×
27	周恒, et al.	2019	超声心动图联合cTNT、cTNI、NT-proBNP对脓毒症患者预后的早期判断价值	国际医药卫生导报			×
28	周凤娇, et al.	2021	超声指导下腔静脉塌陷指数在重症脓毒症患者液体复苏中的应用	甘肃医药	10.15975/j.cnki.gsyy.2021.11.010		×
29	周承, et al.	2020	超声指导脓毒性休克患者液体复苏疗效的Meta分析和试验序贯分析	中国急救医学			×
30	周超	2018	分析超声引导下经直肠前列腺穿刺活检术(12点)对前列腺癌的诊断价值	临床医药文献电子杂志	10.3877/j.issn.2095-8242.2018.42.086		×
31	钟振通, et al.	2022	超声监测肾动脉阻力指数在非脓毒症高危孕产妇急性肾损伤中的应用价值	武汉大学学报(医学版)	10.14188/j.1671-8852.2022.0144		×
32	钟鸣, 宋. A.	2018	膈肌超声在危重症中的临床应用	中华诊断学电子杂志			×
33	钟隽镌, et al.	2022	功能性超声心动图参数在新生儿脓毒症休克中的临床应用价值	中国当代儿科杂志			×
34	钟景兴, et al.	2021	床旁超声联合血浆NT-proBNP检测指导脓毒症休克液体复苏的临床研究	包头医学院学报	10.16833/j.cnki.jbmc.2021.04.003		×
35	钟昌会, 庄. A. 范. A.	2021	目标导向与重症超声指导脓毒症休克患者液体管理的临床研究	中国急救复苏与灾害医学杂志			×
36	中国研究型医院学会危重医学专业委员会, et al.	2020	基于循证的成人床旁超声护理专家共识	中华危重病急救医学	10.3760/cma.j.cn121430-20200817-00584		×
37	支海君, et al.	2021	肾脏超声联合指标对非脓毒症危重患者急性肾损伤的预测价值	中华急诊医学杂志			×
38	郑志忠	2022	重症超声引导的早期液体复苏对脓毒性休克患者临床预后的影响	智慧健康	10.19335/j.cnki.2096-1219.2022.08.019		×
39	郑晓宇, et al.	2023	床旁超声在脓毒症休克患者补液中的应用价值	影像科学与光化学			×
40	郑瑞强, 王. A. 谭. A. 於. A.	2021	超声心动图在脓毒症心肌病中的应用进展	中华临床医师杂志：电子版			×
41	郑佩秋, 姜. A. 高. A. 佘. A.	2021	超声测量下腔静脉在脓毒症休克中的应用价值分析	中国科技期刊数据库			×
42	郑建兴, 王. A. 刘. A. 黎. A. 张. A.	2012	彩色多普勒超声引导穿刺及替硝唑冲洗治疗肝脓肿的临床应用	天津医药			×
43	郑宏, et al.	2016	超声引导下经皮肾钬激光碎石手术治疗肾结石的应用	中国保健营养			×
44	郑典宝, et al.	2017	超声引导微创经皮肾镜碎石取石术治疗肾结石临床疗效分析	中国实用医药	10.14163/j.cnki.11-5547/r.2017.23.040		×
45	赵子路, 刘. A. 刘. A. 陈. A.	2020	血清N-末端前脑钠肽及中性粒细胞/淋巴细胞比值联合超声诊断急性一氧化碳中毒心肌损伤的临床价值	心肺血管病杂志			×
46	赵玉秋, 赵. A. 刘. A. 李. A. 杨. A.	2022	重症超声指导在脓毒性休克患者容量管理中的应用价值	临床研究			×
47	赵永华	2020	膈肌超声指导脓毒症患者撤机的临床研究	家庭医药.就医选药			×
48	赵影, 刘. A. 刘. A. 文. A. 贾. A. 候. A. 蔡. A.	2021	中心静脉压联合下腔静脉呼吸变异度在脓毒性休克患者液体复苏中的预测价值	川北医学院学报			×
49	赵衍听, 范. A. 李. A. 夏. A. 牛. A. 孙. A. 王. A.	2008	经皮肾镜超声联合弹道一期治疗结石性脓肾	中华泌尿外科杂志			×
50	赵雅培, et al.	2021	儿童肺炎合并下腔静脉血栓置管溶栓后加重1例	甘肃医药			×
51	赵欣; 王节	2009	经直肠超声引导下前列腺穿刺活检的护理	中华保健医学杂志			×
52	赵霞, et al.	2023	无创超声检测每搏量变异度、心脏指数联合被动抬腿试验对脓毒性休克患者容量反应性的预测价值	陕西医学杂志			×
53	赵薇, 张. A. 贲. A.	2008	超声引导经直肠前列腺穿刺活检术的护理	国际护理学杂志			×
54	赵千文, et al.	2020	超声监测下腔静脉内径在指导脓毒性休克液体复苏中的价值	中西医结合心血管病电子杂志	10.16282/j.cnki.cn11-9336/r.2020.17.053		×
55	赵鹏, et al.	2018	超声测定肾动脉阻力指数在脓毒症合并急性肾损伤患者中的作用	湖南师范大学学报(医学版)			×
56	赵琳仁, et al.	2019	不同时期急性胰腺炎并发无结石性胆囊炎的临床特征及超声声像特征的对比研究	中国药物与临床	10.11655/zgywylc2019.03.014		×
57	赵娟, 杜. A. 王. A. 汤. A. 秘. A.	2020	超声心动图联合心肌损伤标志物及血流动力学监测对脓毒症患者心肌损伤及预后评估的价值	岭南心血管病杂志			×
58	赵鹤龄, 赵. A. 任. A. 龙. A. 燕. A. 申. A.	2022	心肺超声评估脓毒症休克合并心肌功能障碍患者肺水肿	中国医学影像技术			×
59	赵鹤龄, 赵. A. 龙. A. 任. A.	2020	下腔静脉指标评估脓毒症休克患者容量反应性的可靠性再思考	中国急救医学			×
60	赵鹤龄, 任. A. 龙. A. 赵. A. 申. A.	2019	床旁超声评估胃残余量在脓毒症肠内营养中的应用	肠外与肠内营养			×
61	赵浩天, et al.	2020	下腔静脉指标评估脓毒症休克患者容量反应性的可靠性再思考	中国急救医学			×
62	赵冬冬, et al.	2022	床旁超声指导早期液体复苏在脓毒性休克患者治疗中的应用价值	现代实用医学			×
63	赵东, et al.	2022	重症超声指导在脓毒性休克患者容量管理中的应用价值	临床研究			×
64	赵晨研; 吴彩军	2019	肺部超声评估气胸的临床研究进展	临床急诊杂志	10.13201/j.issn.1009-5918.2019.10.017		×
65	章雄军, et al.	2020	经胸超声观察96例脓毒症患者左心室功能的变化	岭南急诊医学杂志			×
66	章春泉, et al.	2011	经直肠超声引导下前列腺系统10点穿刺活检术的临床应用	实用临床医学	10.3969/j.issn.1009-8194.2011.10.031		×
67	张中学, et al.	2020	超声联合被动抬腿试验指导重症脓毒性休克患者容量管理的临床分析	世界最新医学信息文摘（连续型电子期刊）	10.19613/j.cnki.1671-3141.2020.03.042		×
68	张志钢, et al.	2022	床旁重症超声对NICU脓毒性休克新生儿的诊治价值	现代医院			×
69	张振恩, et al.	2020	SOFA评分联合超声对脓毒症合并AKI患者的预后价值分析	影像科学与光化学			×
70	张照龙, et al.	2022	改良超声检查监测胃残留量指导脓毒症患者肠内营养的应用价值研究	中国医疗设备			×
71	张玉明, 罗. A. 金. A. 刘. A. 谢. A.	2021	重症超声指导婴幼儿脓毒性休克血流动力学治疗的临床研究	中国小儿急救医学			×
72	张永, 高. A.	2021	床边下腔静脉超声指标及中心静脉压对脓毒性休克患者容量反应性的预测价值	中华全科医学					×
73	张应天, 吴. A.	2009	超声测定皮肤厚度变化判断液体平衡	江汉大学学报：自然科学版			×
74	张叶, 郭. A. 李. A. 谭. A. 刘. A.	2022	下腔静脉呼吸变异率对脓毒症患者血容量状态的判断意义	河北医药			×
75	张扬, 吴. A. 陈. A. 郑. A. 杨. A. 马. A. 于. A. 袁. A.	2018	二维斑点追踪超声心动图观察脓毒性休克患者左心室心肌功能的变化	中华重症医学电子杂志			×
76	张艳敏, et al.	2022	血清微小RNA-29c-3p和微小RNA-378a-3p表达与脓毒症心肌损伤患者血清炎性因子、心肌损伤指标和超声心动图指标的相关性及对预后的评估价值	中国医师进修杂志			×
77	张延林, 易. A. 黄. A.	2023	床旁超声指导下的液体复苏疗法治疗ICU脓毒症患者的临床效果	河北医科大学学报			×
78	张学松, G. M. A. P. M. A. N. P. A. J.-P. D. A. M. C. A. F. D. A. C. A. A.	2001	超声和胆管闪烁显像有助于重症监护患者急性非结石性胆囊炎的诊断	德国医学			×
79	张学松, et al.	2001	超声和胆管闪烁显像有助于重症监护患者急性非结石性胆囊炎的诊断	德国医学			×
80	张秀丽, et al.	2021	PICCO联合重症超声在脓毒性休克伴心功能不全患者中的应用	中国现代医生			×
81	张晓勤, et al.	2021	经胸肺部超声彗尾征及血管外肺水指数在脓毒症患者预后评估中的价值	中华危重病急救医学			×
82	张向阳, 马. A. 张. A.	2023	重症超声在脓毒症休克患者血流动力学监测中应用价值探析	世界复合医学			×
83	张雯娟, et al.	2008	超声引导经直肠前列腺穿刺活检术的护理	国际护理学杂志	10.3760/cma.j.issn.1673-4351.2008.11.033		×
84	张伟, 张. A. 李. A. 姚. A. 钟. A.	2022	床旁超声指导下早期液体复苏治疗重症脓毒症的临床效果	智慧健康			×
85	张婷婷, 要. A. 马. A. 张. A. 段. A.	2022	超声检查与PiCCO监测指导脓毒症患者早期液体复苏效果的对比研究	临床超声医学杂志			×
86	张婷婷, 要. A. 贾. A. 段. A. 张. A.	2019	床旁超声指导重症脓毒症患者早期液体复苏的临床应用价值	临床和实验医学杂志			×
87	张澍田, 吕. A.	2013	急性胆囊炎的超声和内镜介入治疗	中国医刊			×
88	张明扬	2017	超声探测下腔静脉快速评估脓毒症休克患者血容量的价值探讨	临床医药文献电子杂志	10.16281/j.cnki.jocml.2017.61.095		×
89	张明扬	2017	超声探测下腔静脉快速评估脓毒症休克患者血容量的价值探讨	临床医药文献电子杂志	10.16281/j.cnki.jocml.2017.61.095	×
90	张梦, et al.	2018	超声支气管镜引导经支气管针吸活检在胸内淋巴结核诊断中的准确性和安全性分析	临床荟萃	10.3969/j.issn.1004-583X.2018.12.015		×
91	张亮, et al.	2020	超声引导下经皮腹膜后穿刺置管引流前先行腹腔穿刺引流对重症胰腺炎的应用价值探讨	中国医刊	10.3969/j.issn.1008-1070.2020.04.015		×
92	张利苹, 范. A. 李. A. 夏. A. 牛. A. 孙. A. 焦. A. 李. A.	2007	经皮肾镜超声联合弹道Ⅰ期治疗结石性脓肾（附46例报告）	中国医师进修杂志：外科版			×
93	张磊云, et al.	2022	床旁超声指导下早期液体复苏治疗重症脓毒症的临床效果	智慧健康	10.19335/j.cnki.2096-1219.2022.31.007		×
94	张珂, et al.	2023	床旁超声与PICCO指导ICU脓毒症患者液体复苏的效果研究	临床医学	10.19528/j.issn.1003-3548.2023.09.016		×
95	张军伟, 李. A. 阚. A. 马. A. 白. A.	2016	应用床旁超声评估感染性休克患者容量反应性的临床价值	天津医药			×
96	张锦丽	2020	液体复苏法对脓毒症休克患者下腔静脉直径、呼吸变异指数以及血乳酸的影响	全科医学临床与教育	10.13558/j.cnki.issn1672-3686.2020.002.013		×
97	张怀伟, et al.	2022	床旁心脏超声联合Pcv-aCO2对于脓毒性休克容量反应性的预测价值	影像科学与光化学	10.7517/issn.1674-0475.220818							√
98	张洪波, 何. A. 曹. A.	2021	生脉注射液联合超声指导下液体复苏治疗脓毒性休克临床研究	新中医			×
99	张洪	2021	床旁超声测定脓毒症患者下腔静脉直径及呼吸变异度与CVP的相关性分析	中文科技期刊数据库(全文版)医药卫生			×
100	张衡	2023	肺超声导向CRRT超滤控制在脓毒症患者早期液体复苏中的应用效果	检验医学与临床			×
101	张昊, 要. A. 马. A. 贾. A. 段. A. 张. A. 张. A.	2019	重症超声指导下液体复苏对脓毒性休克患者炎症因子和免疫功能的影响	中国急救医学			×
102	张寒钰, et al.	2018	心肌标志物及超声心动图对高龄脓毒症患者预后的意义	中国医师杂志			×
103	张海瑛	2017	床边实时超声检查对指导脓毒症患者抗凝治疗的临床价值探析	影像研究与医学应用			×
104	张海涛, 车. A. 卢. A. 黄. A.	2016	逆向灌注顺流冲洗输尿管镜超声碎石术的配合与护理	护士进修杂志			×
105	张国胜, 刘. A.	2022	超声引导ABLE引流套装经皮肾穿刺造瘘术治疗上尿路结石合并尿脓毒血症中的临床观察	现代医药卫生			×
106	张国强; 练睿	2018	超声指导下的液体复苏	实用休克杂志(中英文)			×
107	张国强, 闫. A.	2013	重视床旁超声在脓毒症中的临床应用	中华急诊医学杂志			×
108	张国强, 王. A. 刘. A. 陆. A. 齐. A. 闫. A. 顾. A.	2012	脓毒症休克猪下腔静脉管径及呼吸变异指数与血流动力学的关系	中华急诊医学杂志						×
109	张国强, 刘. A. 顾. A. 王. A. 陆. A. 齐. A. 闫. A. 江. A.	2012	老年脓毒症休克患者下腔静脉管径和呼吸变异指数与中心静脉压的关系	中华老年医学杂志			×
110	张功伟, et al.	2022	床旁超声与脉搏指示连续心排血量监测在脓毒症休克患者早期液体复苏治疗中的疗效比较	中国现代医学杂志			×
111	张爱兰, 裴. A. 谢. A. 席. A. 王. A.	2020	床旁超声监测胃残余量在机械通气老年脓毒症患者肠内营养中的应用	广西医学			×
112	詹枝华, 张. A. 陈. A.	2018	超声支气管镜引导经支气管针吸活检在胸内淋巴结核诊断中的准确性和安全性分析	临床荟萃			×
113	臧珍	2020	重症超声在脓毒性休克血流动力学监测中的应用有效性探析	健康之友			×
114	臧学峰, et al.	2018	早期心脏超声联合心脏生物学标志物预测严重脓毒症的价值:一项5年的单中心回顾性研究	中华危重病急救医学			×
115	原娇娇, et al.	2020	基于脓毒性休克患者超声引导下液体复苏与早期目标导向治疗复苏效果的系统评价	中华危重病急救医学			×
116	袁田, et al.	2021	超声评估膈肌功能围手术期临床应用进展	国际麻醉学与复苏杂志			×
117	袁静, et al.	2016	感染性休克患者下腔静脉管径及塌陷指数与PiCCO血流动力学指标的相关性	临床医药文献电子杂志			×
118	袁海浪, 胡. A. 陈. A.	2021	重症超声指导脓毒性休克液体管理的临床效果分析	基层医学论坛			×
119	余志海, et al.	2013	经尿道电切镜鞘配合超声气压弹道联合碎石治疗多发性膀胱结石(附46例报告)	中国医师杂志	10.3760/cma.j.issn.1008-1372.2013.05.049		×
120	余英豪	1993	超声引导下经皮肾造口术治疗妊娠期尿路梗阻与尿脓毒症	国外医学.泌尿系统分册			×
121	余琨, et al.	2019	重症超声在脓毒性休克血流动力学监测中的应用价值	中华危重病急救医学			×
122	余芬, et al.	2023	肾脏超声造影定量参数预测脓毒症患者器官功能障碍的临床价值	临床超声医学杂志	10.16245/j.cnki.issn1008-6978.2023.05.020		×
123	于英华, 马. A. 白. A. 杨. A. 陈. A.	2022	目标导向治疗联合重症超声在老年脓毒性休克的应用及其对血气指标的影响	中国急救复苏与灾害医学杂志			×
124	于湘友, 肖. A. 盖. A. 王. A. 滑. A.	2019	高分辨率超声评价盲肠结扎穿孔术致脓毒症大鼠心功能的实验研究	中华危重病急救医学			×
125	尹晓红, 高. A.	2012	超声引导下经直肠前列腺系统性活检术的护理	吉林医学			×
126	易绍龙, et al.	2023	床旁超声指导下的液体复苏疗法治疗ICU脓毒症患者的临床效果	河北医科大学学报			×
127	叶颖颖, et al.	2023	中药穴位超声导入疗法治疗重症肺炎合并胃肠功能障碍的临床观察	中国中医药科技			×
128	叶艳阳, et al.	2023	膈肌超声参数联合qSOFA评分预测老年脓毒症患者死亡的临床研究	重庆医学			×
129	叶权生	2020	床旁超声监测联合被动抬腿试验对重症机械通气患者容量反应性评估价值研究	世界最新医学信息文摘（连续型电子期刊）	10.3969/j.issn.1671-3141.2020.81.033		×
130	要莉莉, 管. A.	2021	超声在脓毒症诊治中的应用进展	中文科技期刊数据库（全文版）医药卫生			×
131	要莉莉, et al.	2019	床旁超声指导重症脓毒症患者早期液体复苏的临床应用价值	临床和实验医学杂志			×
132	姚易兰, 周. A. 张. A.	2020	超声指导脓毒性休克患者液体复苏疗效的Meta分析和试验序贯分析	中国急救医学			×
133	姚喜庆, et al.	2020	床旁超声测量下腔静脉呼吸变异指数对脓毒症休克机械通气患者容量反应性的评估	影像科学与光化学	10.7517/issn.1674-0475.200208							√
134	姚喜庆, et al.	2020	床旁超声测量下腔静脉呼吸变异指数对脓毒症休克机械通气患者容量反应性的评估	影像科学与光化学			×
135	姚广力, 徐. A. 陈. A. 赵. A.	2023	床旁超声在重症患者肺康复中的应用现状及进展	中文科技期刊数据库(全文版)医药卫生			×
136	姚白雪, 林. A. 王. A. 林. A. 景. A. 王. A. 梁. A.	2023	重症超声检查联合Pcv-aCO_(2)指导脓毒性休克合并HFpEF患者液体复苏的临床应用	浙江医学			×
137	姚白雪, 林. A. 林. A. 景. A. 王. A.	2022	重症超声对脓毒性休克合并HFpEF患者液体复苏的价值	心电与循环			×
138	杨钊斌, et al.	2019	超声心输出量监测技术在脓毒症患者诊疗中的应用	医疗装备			×
139	杨玉彬, 杨. A. 侯. A.	2022	重症超声对脓毒性休克患者小剂量容量负荷试验容量反应性的评估价值	中华危重病急救医学			×
140	杨欣, 王. A. 姜. A.	2023	超声心动图联合Tei指数对脓毒症预后评估价值及对心肌损伤的诊断价值研究	中国医学创新			×
141	杨晓英, et al.	2020	重症超声在脓毒症机械通气患者撤机中的评估价值	陕西医学杂志			×
142	杨晓静, et al.	2022	目标导向治疗联合重症超声在老年脓毒性休克患者中的应用价值	河北医药			×
143	杨卫国, 武. A. 杨. A. 马. A. 李. A. 于. A. 周. A.	2019	床旁超声测定下腔静脉内径及呼吸变异度评估儿童脓毒性休克容量反应性的临床价值	海南医学			×
144	杨胜, 周. A. 张. A. 王. A.	2018	无创心输出量监测仪和超声心动图在脓毒症患儿心功能评估中的相关性分析	中国小儿急救医学			×
145	杨巧芝, 杨. A. 秦. A. 韩. A. 刘. A. 李. A. 许. A.	2020	N末端脑钠肽前体联合床边心脏超声对新生儿脓毒症心功能障碍的预测价值	中华实用儿科临床杂志			×
146	杨千朋, 康. A.	2018	大黄红藤消炎汤配合超声引导下经皮穿刺置管引流术治疗急性胰腺炎合并胰腺周围组织坏死感染的研究	现代中西医结合杂志			×
147	杨宁, et al.	2020	超声心动图检查联合hs-cTnI	%J			×
148	杨金连, et al.	2023	中心静脉血氧饱和度、下腔静脉呼吸变异指数对脓毒症休克机械通气患者容量反应有评估作用	内科急危重症杂志			×
149	杨建中, 李. A. 柴. A. 李. A. 李. A. 袁. A.	2020	机械通气联合超声评估脓毒性休克患者容量反应性价值的研究	中华急诊医学杂志			×
150	杨建钢, et al.	2022	重症超声对脓毒性休克患者小剂量容量负荷试验容量反应性的评估价值	中华危重病急救医学			×
151	杨好妹, 沈. A.	2018	超声心输出量监测仪在脓毒性休克患儿中的应用	实用临床医学（江西）			×
152	杨飞, et al.	2021	右美托咪定对脓毒症心肌病患者心脏功能影响的超声改变	中国临床医生杂志			×
153	严翔, et al.	2021	超声介入在重症急性胰腺炎伴腹腔积液患者中的应用	肝胆外科杂志			×
154	闫秀林, et al.	2021	实时超声引导下深静脉置管术治疗脓毒症患者的效果观察	医药前沿			×
155	薛寒, et al.	2021	超声膈肌增厚分数联合峰压和驱动压对脓毒症机械通气患者撤机预测价值研究	中国急救复苏与灾害医学杂志			×
156	宣芦莎, 叶. A. 马. A.	2023	膈肌超声参数联合qSOFA评分预测老年脓毒症患者死亡的临床研究	重庆医学			×
157	许伟伟, 陈. A. 柳. A.	2023	重症超声指导下液体复苏联合针对性护理在脓毒性休克患者中的应用效果分析	中国社区医师			×
158	许玲, et al.	2018	床旁超声评估重症脓毒症患者容量反应性研究	广州医科大学学报			×
159	许广志, et al.	2011	经皮肾镜EMS气压弹道及超声碎石系统1期治疗结石更阻性脓肾72例临床观察	中国伤残医学	10.3969/j.issn.1673-6567.2011.09.034		×
160	许彬彬, et al.	2021	心肺超声对老年脓毒症患者机械通气撤机结果的预测价值	实用医技杂志	10.19522/j.cnki.1671-5098.2021.11.006		×
161	徐长生; 阿布来提·海里力	2022	下腔静脉超声指标对脓毒性休克患者液体复苏的预测价值	中国处方药			×
162	徐长生; 阿布来提.海里力	2022	下腔静脉超声指标对脓毒性休克患者液体复苏的预测价值	全科医学临床与教育			×
163	徐向军, 王. A. 王. A. 黄. A. 张. A. 刘. A. 毛. A. 聂. A.	2020	两种探针超声碎石术治疗复杂性上尿路结石的临床效果分析	中华腔镜泌尿外科杂志：电子版			×
164	徐涛, 洪. A. 许. A. 黄. A. 朱. A. 叶. A. 杨. A. 安. A. 张. A.	2018	超声引导下经皮肾镜取石术治疗肾盏憩室结石的安全性和有效性分析	临床泌尿外科杂志			×
165	徐涛, et al.	2022	超声心动图及血清肿瘤坏死因子-α、白细胞介素-1β对脓毒症患儿的诊断及预后评估	临床超声医学杂志	10.16245/j.cnki.issn1008-6978.2022.06.017		×
166	徐少光, 左. A. 黄. A. 徐. A.	2014	经皮肾镜超声碎石治疗复杂性肾结石的经验与体会	临床泌尿外科杂志			×
167	徐龙庆, et al.	2023	超声监测液体复苏在ICU脓毒症患者中的应用效果	中国民康医学			×
168	徐磊, 王. A. 高. A. 王. A. 王. A. 李. A. 刘. A.	2018	动态超声造影对脓毒症性AKI的诊断性研究	中华危重病急救医学			×
169	徐华初, et al.		床旁超声测量视神经鞘直径在脓毒症相关脑病中的临床应用研究	检验医学与临床			×
170	徐海珊, et al.	2017	清宫术后出血行子宫动脉栓塞术后子宫严重感染坏死超声表现一例	中华医学超声杂志（电子版）	10.3877/cma.j.issn.1672-6448.2017.11.017		×
171	徐超, 丁. A. 程. A. 田. A. 古. A.	2020	心型脂肪酸结合蛋白联合心脏超声对脓毒症心功能不全的诊断价值	中华危重病急救医学			×
172	熊亮, 蒋. A. 熊. A.	2021	小剂量容量负荷试验联合重症超声监测在脓毒性休克患者容量反应性评估中的应用研究	中外医学研究			×
173	熊国锋, et al.	2016	超声引导下猪尾巴导管负压引流在头颈部间隙感染治疗中的应用	浙江医学			×
174	邢雁彬	2018	超声测量下腔静脉呼吸变异指数评估老年感染性休克患者容量反应性的临床价值	影像科学与光化学						×
175	谢文杰	2020	床旁超声指导下早期液体复苏治疗重症脓毒症的临床效果	实用临床医学	10.13764/j.cnki.lcsy.2020.07.004		×
176	谢书良, 孙. A. 吴. A. 晁. A. 王. A.	2009	经皮肾镜下气压弹道联合超声碎石清石术治疗孤立肾上尿路结石	当代医学			×
177	肖雅文, et al.	2019	高分辨率超声评价盲肠结扎穿孔术致脓毒症大鼠心功能的实验研究	中华危重病急救医学			×
178	肖虹, et al.	2021	肺部超声和床旁胸部X线检查在诊断老年社区获得性肺炎的对比性研究	临床急诊杂志	10.13201/j.issn.1009-5918.2021.05.006		×
179	夏磊, et al.	2008	超声引导微通道经皮肾镜下碎石术的应用研究(附896例报告)	临床泌尿外科杂志	10.3969/j.issn.1001-1420.2008.02.002		×
180	夏建克, 潘. A. 马. A. 朱. A. 李. A.	2010	超声引导下经直肠6点结合靶位活检术对前列腺癌的诊断价值	中国基层医药			×
181	席芳; 黄熙媛	2012	肝包虫囊肿93例并发细菌感染超声特征分析	临床军医杂志			×
182	兀瑞俭; 王茹茹	2021	PiCCO监测与重症超声指导液体复苏治疗脓毒症休克的临床价值研究	东方药膳			×
183	武宇辉, et al.	2019	床旁超声测定下腔静脉内径及呼吸变异度评估儿童脓毒性休克容量反应性的临床价值	海南医学			×
184	武宇辉, et al.	2019	床旁超声测定下腔静脉内径及呼吸变异度评估儿童脓毒性休克容量反应性的临床价值	海南医学		×
185	伍芳, et al.	2021	超声监测在儿童脓毒性休克早期液体复苏中的应用效果及对患儿睡眠质量的影响	世界睡眠医学杂志			×
186	午水东	2023	重症超声引导的早期液体复苏对脓毒性休克患者临床预后的影响	中文科技期刊数据库(全文版)医药卫生			×
187	吴秀秀, et al.	2018	二维斑点追踪超声心动图观察脓毒性休克患者左心室心肌功能的变化	中华重症医学电子杂志（网络版）	10.3877/cma.j.issn.2096-1537.2018.04.009		×
188	吴晓春	2010	超声电导治疗慢性盆腔炎的疗效观察	河北医学	10.3969/j.issn.1006-6233.2010.10.044		×
189	吴小刚, et al.	2018	床旁超声检测下腔静脉塌陷指数评估严重脓毒症患者容量反应性的临床研究	当代医学			×
190	吴铁军, 陈. A. 田. A. 许. A. 王. A.	2019	感染性休克患者下腔静脉直径变异度与动脉血乳酸清除率的关系	中国急救医学			×
191	吴启文, 黄. A.	2021	床旁超声检测指导液体复苏治疗重症脓毒症患者的临床价值分析	国际医药卫生导报			×
192	吴桂新, et al.	2018	床旁超声监测联合被动抬腿试验对重症机械通气患者容量反应性评估价值研究	创伤与急危重病医学	10.16048/j.issn.2095-5561.2018.01.07		×
193	吴朝光, 李. A. 天. A. 廣. A.	2006	超声刀在骨骼化动脉血管桥采取中的应用	中国心血管病研究			×
194	无, 艾. A. 黄. A. 冯. A. 彭. A. 莫. A. 艾. A. 张. A.	2019	经颅多普勒超声在早期诊断脓毒症相关性脑病中的临床意义	中华内科杂志			×
195	温正旺, 叶. A. 郭. A.	2023	中药穴位超声导入疗法治疗重症肺炎合并胃肠功能障碍的临床观察	中国中医药科技			×
196	魏向颖, et al.	2023	重症超声技术在脓毒症休克液体复苏者容量反应中的预测效能及意义	中国急救复苏与灾害医学杂志			×
197	魏武, et al.	2011	2种超声引导下经皮肾镜取石术式的并发症	医学研究生学报	10.3969/j.issn.1008-8199.2011.12.008		×
198	魏骊铮, et al.	2022	基于无创超声检测SVV、CI联合ΔVpeakCA-PLR在儿童脓毒症休克容量复苏反应性中评估价值及意义	四川医学	10.16252/j.cnki.issn1004-0501-2022.04.008		×
199	魏金星, 李. A. 高. A. 杨. A. 王. A.	2016	经直肠超声引导下前列腺穿刺活检术后全身炎症反应综合征的危险因素	现代泌尿外科杂志			×
200	魏汉平, 吕. A. 莫. A. 王. A. 史. A. 吴. A. 钟. A. 冯. A.	2013	B超引导经皮肾镜气压弹道超声碎石术治疗复杂性肾结石疗效观察	中国基层医药			×
201	王子明, et al.	2018	经直肠超声引导下前列腺穿刺活检术后全身炎症反应综合征列线图预测模型的建立	中华男科学杂志	10.13263/j.cnki.nja.2018.12.007		×
202	王子莲, 梁. A. 孔. A.	1995	剖宫产术后B型超声监测75例分析	中山大学学报：医学科学版			×
203	王震, et al.	2019	下腔静脉呼吸变异率在脓毒症休克中的应用价值	临床肺科杂志			×
204	王振杰, 李. A. 夏. A. 姜. A. 邱. A.	2022	超声引导下经臀穿刺引流治疗盆腔深部脓肿1例	中华急诊医学杂志			×
205	王远行, 王. A.	2020	超声引导下穿刺活检在卵巢肿瘤良恶性鉴别诊断中的应用	中国妇幼保健			×
206	王永琪; 王远行	2020	超声引导下穿刺活检在卵巢肿瘤良恶性鉴别诊断中的应用	中国妇幼保健	10.19829/j.zgfybj.issn.1001-4411.2020.06.061		×
207	王永春, 陈. A. 古. A. 田. A. 程. A. 翁. A.	2020	心脏超声联合心脏标志物在脓毒症心功能不全中的诊断价值	中国实用内科杂志			×
208	王莹, 张. A. 赵. A. 安. A. 孙. A. 任. A. 胡. A. 钱. A. 李. A.	2015	床旁心肺整合超声指导心肺衰竭患儿诊治	中国小儿急救医学			×
209	王莹, 任. A.	2021	重症超声指导一例脓毒性休克患儿的救治	中国小儿急救医学			×
210	王迎鑫, 陈. A. 胡. A. 刘. A. 赵. A.	2017	超声在脓毒症合并急性肾损伤患者诊断及预后评估中的价值	中国急救医学			×
211	王益, et al.	2015	超声引导下经皮穿刺置管引流治疗重症急性胰腺炎急性胰周液体积聚的临床疗效	现代生物医学进展	10.13241/j.cnki.pmb.2015.11.021		×
212	王洋杨, et al.	2012	超声引导下穿刺冲洗治疗乳腺脓肿	中国美容医学	10.3969/j.issn.1008-6455.2012.08.088		×
213	王言理, 姚. A. 李. A. 任. A.	2020	床旁超声测量下腔静脉呼吸变异指数对脓毒症休克机械通气患者容量反应性的评估	影像科学与光化学			×
214	王言理, 姚. A. 李. A. 任. A.	2020	床旁超声测量下腔静脉呼吸变异指数对脓毒症休克机械通气患者容量反应性的评估	影像科学与光化学		×
215	王雪婷, et al.	2020	血乳酸联合Pcv-aCO_2/Ca-cvO_2及下腔静脉直径扩张指数指导脓毒症休克早期液体复苏治疗的价值	中国急救医学			×
216	王雪利, 彭. A. 李. A. 张. A. 于. A. 朱. A.	2014	超声引导经皮经肝胆囊穿刺置管引流术治疗老年急性化脓性胆囊炎	实用医药杂志			×
217	王晓红, 马. A. 杨. A. 杨. A. 李. A. 曹. A.	2022	脓毒症患者膈肌功能障碍的床旁超声评估的应用价值研究	中华急诊医学杂志			×
218	王小娟, 刘. A. 叶. A. 杜. A. 颜. A.	2022	超声监测下腔静脉变异度指导液体复苏对脓毒症休克患者预后的影响	中国医刊			×
219	王小娟, 刘. A. 叶. A. 杜. A. 颜. A.	2022	超声监测下腔静脉变异度指导液体复苏对脓毒症休克患者预后的影响	中国医刊		×
220	王显雷, 何. A. 张. A. 付. A. 葛. A. 龙. A. 张. A.	2018	心肺联合超声在合并脓毒症休克ARDS患者中的应用价值	中国超声医学杂志			×
221	王显雷, 何. A. 任. A. 付. A. 申. A. 赵. A. 龙. A.	2019	心肺联合超声指导脓毒症心肌损伤患者容量治疗的效果	中华麻醉学杂志			×
222	王曦; 刘忠足	2020	超声测量下腔静脉变异度对脓毒症患者容量反应性预测的Meta分析	系统医学	10.19368/j.cnki.2096-1782.2020.03.046		×
223	王卫杰	2022	重症超声指导脓毒性休克液体管理的临床效果分析	母婴世界			×
224	王斯宇, et al.	2022	床旁超声评估脓毒症患者肝脏血流动力学参数与血乳酸的关系	中国超声医学杂志	10.3969/j.issn.1002-0101.2022.11.012		×
225	王全武, 曹. A. 海. A. 杨. A. 杨. A. 卢. A.	2021	无创超声心输出量检测在脓毒性休克中的应用价值	现代医学与健康研究电子杂志			×
226	王庆文, et al.	2012	彩色多普勒超声引导穿刺及替硝唑冲洗治疗肝脓肿的临床应用	天津医药	10.3969/j.issn.0253-9896.2012.12.033		×
227	王强, et al.	2013	经皮肾镜超声碎石清石术在治疗结石性脓肾中的应用	现代泌尿外科杂志	10.3969/j.issn.1009-8291.2013.03.032		×
228	王平, et al.	2022	超声测量下腔静脉变异度联合动静脉二氧化碳分压差在脓毒性休克液体管理中的临床应用	兵团医学			×
229	王敏佳, et al.	2016	肺部超声B线数目与血管外肺水的相关性分析	浙江医学			×
230	王孟, 周. A. 任. A. 张. A. 罗. A. 卢. A. 赵. A. 肖. A.	2021	床旁经胸心脏超声在脓毒性休克患儿容量反应性评估中的应用	中国小儿急救医学			×
231	王曼, et al.	2020	经颅彩色多普勒超声在脓毒症相关性脑病患者脑血流评估中的应用	广西医学			×
232	王吕国, et al.	2017	行液体复苏后肾脏超声对重症脓毒症患者全身及肾脏灌注改变的临床意义	山西医药杂志			×
233	王林琳, 孙. A. 戴. A. 张. A. 王. A.	2022	肠癌术后并发脓毒血症的床旁超声容量评估	中国肿瘤临床与康复			×
234	王俊义, et al.	2018	动态超声造影对脓毒症性AKI的诊断性研究	中华危重病急救医学			×
235	王均祎, et al.	2022	重症超声引导下滴定式液体复苏与早期目标治疗复苏效果影响的对比研究	吉林医学			×
236	王军起, 王. A. 孙. A. 晁. A. 曹. A. 孙. A. 吴. A.	2013	经皮肾镜超声碎石清石术在治疗结石性脓肾中的应用	现代泌尿外科杂志			×
237	王军莲, 方. A. 冯. A. 陶. A. 邢. A. 黄. A. 云. A. 洪. A.	2017	彩色多普勒超声用于重症感染急性肾损伤的诊断价值	中华医院感染学杂志			×
238	王军, 江. A. 卢. A. 刘. A. 何. A.	2021	斑点追踪超声心动图在脓毒症心肌病中的研究进展	中华急诊医学杂志			×
239	王静	2021	重症超声在脓毒症机械通气患者撤机中的价值评估	特别健康			×
240	王晶, et al.	2021	超声心动图在脓毒症心肌病中的应用进展	中华临床医师杂志(电子版)			×
241	王金苹, 周. A. 郭. A.	2022	无创超声心排血量监测仪在指导脓毒性休克患儿容量管理中的应用	实用医技杂志			×
242	王金锋, 许. A. 王. A. 黄. A. 范. A.	2020	超声心输出量监测技术在早期创伤性失血性休克患者中的应用	中华危重症医学杂志：电子版			×
243	王健, 李. A. 王. A. 业. A. 邓. A.	2021	超声引导经直肠前列腺13+X点系统穿刺活检诊断前列腺癌	中文科技期刊数据库（全文版）医药卫生			×
244	王建, 师. A. 刘. A. 张. A. 程. A. 靳. A.	2022	重症超声联合中心静脉血氧饱和度可指导脓毒症休克患者液体复苏治疗	内科急危重症杂志			×
245	王会娟, et al.	2016	超声测量下腔静脉呼吸变异指数评估机械通气脓毒症休克患者容量反应性	山西医科大学学报	10.13753/j.issn.1007-6611.2016.06.015		×
246	王华勋, et al.	2018	经皮肾超声碎石取石治疗肾结石合并肾积脓	临床医药文献电子杂志			×
247	王华东, 单. A. 徐. A. 唐. A. 李. A. 王. A. 黎. A. 邢. A. 戴. A. 杨. A. 吕. A. 陆. A.	2020	脓毒症大鼠心肌功能障碍的常规超声心动图与组织多普勒成像分析	中国病理生理杂志			×
248	王珩, et al.	2020	两种探针超声碎石术治疗复杂性上尿路结石的临床效果分析	中华腔镜泌尿外科杂志（电子版）	10.3877/cma.j.issn.1674-3253.2020.04.004		×
249	王航涛, 雷. A. 曹. A. 张. A. 田. A. 黎. A. 蒋. A. 韩. A. 钟. A.	2020	经直肠超声引导下前列腺穿刺活检术后全身炎症反应综合征的影响因素	当代医学			×
250	王海峰, et al.	2012	脓毒症休克猪下腔静脉管径及呼吸变异指数与血流动力学的关系	中华急诊医学杂志	10.3760/cma.j.issn.1671-0282.2012.02.006			×
251	王海波	2023	重症超声在脓毒性休克患者早期液体复苏治疗中的应用价值分析	中国科技期刊数据库			×
252	王海, 李. A. 刘. A. 黄. A. 陈. A. 闫. A. 高. A. 罗. A. 刘. A. 王. A. 满. A. 何. A.	2005	经会阴B型超声引导下前列腺穿刺活检的临床价值研究	中华男科学杂志			×
253	王国兴, et al.	2019	超声心动图在脓毒症心肌损伤中的应用价值	实用休克杂志(中英文)			×
254	王飞飞, et al.	2017	超声评估膈肌结构和功能	中华危重病急救医学	10.3760/cma.j.issn.2095-4352.2017.03.018		×
255	王芳, 方. A. 王. A. 李. A. 柳. A. 李. A.	2022	床旁超声指导的早期液体复苏在脓毒症休克患者治疗中应用	岭南急诊医学杂志			×
256	王淳, et al.	2015	下腔静脉塌陷率在脓毒症患者液体负平衡状态评估中的应用	山东医药			×
257	王春辉, 郭. A. 夏. A. 包. A. 高. A. 武. A.	2017	经皮肾镜超声碎石治疗感染性肾结石体会	内蒙古医学杂志			×
258	王超, et al.	2023	超声心动图联合Tei指数对脓毒症预后评估价值及对心肌损伤的诊断价值研究	中国医学创新			×
259	王斌, et al.	2017	重症超声与PiCCO监测指导感染性休克液体复苏的效果比较	中国现代医生			×
260	汪涛, 成. A. 丁. A. 潘. A. 钟. A. 李. A.	2015	超声引导下经皮肾造瘘治疗梗阻性尿脓毒血症30例报告	现代医学			×
261	汪朔, 林. A.	2011	经直肠超声引导下前列腺穿刺活检术428例临床观察	健康研究			×
262	万梅	2013	超声造影引导下穿刺活检在卵巢肿瘤诊断中的应用价值	现代中西医结合杂志			×
263	童玉梅, 江. A. 黄. A. 陈. A. 蔡. A. 冯. A.	2019	床旁超声指导脓毒性休克患者早期液体复苏研究	创伤与急危重病医学			×
264	佟心	2021	经颅彩色多普勒超声在脓毒症相关性脑病患者脑血流评估中的应用效果观察	中文科技期刊数据库（全文版）医药卫生			×
265	佟巍	2012	胆管囊状扩张症患者14例超声诊断分析	中国保健营养：下半月			×
266	田兆兴; 沈林霞	2018	超声心动图对左西孟旦治疗脓毒症左心室舒张功能障碍的临床疗效评估	中国超声医学杂志			×
267	田璐; 李兴祥	2020	超声监测下腔静脉变异度在严重脓毒症患者早期液体复苏治疗中的应用	内科急危重症杂志			×
268	陶永康, et al.	2013	超声测量下腔静脉在脓毒症休克中的应用	中华急诊医学杂志	10.3760/cma.j.issn.1671-0282.2013.11.011		×
269	陶涛, et al.	2019	床旁超声监测下腔静脉直径及变化率在感染性休克患者液体治疗中的价值	广东医学			×
270	唐昊, 陈. A. 程. A. 钟. A. 肖. A. 伍. A. 彭. A.	2022	超声心动图参数联合血清学指标预测脓毒症患者心肌损伤的临床价值	临床超声医学杂志			×
271	唐海莲, et al.	2018	下腔静脉扩张指数对脓毒性休克患者液体复苏的指导价值	广东医学	10.13820/j.cnki.gdyx.2018.17.008		×
272	汤展宏, 何. A. 刘. A. 黎. A.	2021	床旁超声评估机械通气脓毒症患者血容量状态的临床研究	实用医学杂志			×
273	汤展宏, 何. A. 赖. A.	2019	肺部超声状态、液体出入量等对脓毒症患者预后的影响	实用医学杂志			×
274	汤秀利, 李. A. 赵. A. 余. A. 张. A.	2015	经皮肾镜超声联合气压弹道碎石取石术后出血的护理体会	西南国防医药			×
275	谭玲玲	2009	经皮肾镜超声碎石与开放手术取石术后SIRS比较	中国现代手术学杂志	10.16260/j.cnki.1009-2188.2009.06.018		×
276	谭雷, 陈. A. 许. A. 刘. A. 杨. A. 周. A. 陈. A.	2023	超声造影对急性肾损伤治疗后肾血流灌注水平的评价	中华腔镜泌尿外科杂志：电子版			×
277	孙泽丽, 胡. A. 程. A.	2022	下腔静脉呼吸变异度联合肺部超声评分对脓毒症休克患者容量反应性的评估价值	中国急救复苏与灾害医学杂志			×
278	孙昀, et al.	2017	不同方法预测脓毒症患者容量反应性的准确性:超声法、PiCCO法与传统法的比较	中华麻醉学杂志			×
279	孙永庆	2012	两步中药法配合超声引导引流法治疗腹腔脓肿36例临床报告	中国社区医师：医学专业			×
280	孙晓燕, 张. A. 郑. A. 严. A.	2019	SOFA评分联合超声对脓毒症合并AKI患者的预后价值分析	现代医学与健康研究电子杂志			×
281	孙同文, 中. A. 金. A. 王. A. 郭. A. 王. A. 崔. A. 王. A. 娄. A. 唐. A. 邵. A.	2023	基于循证的儿童床旁超声护理专家共识	中华现代护理杂志			×
282	孙同文, 无. A. 金. A. 黄. A. 郭. A. 贺. A. 刘. A.	2020	基于循证的成人床旁超声护理专家共识	中华危重病急救医学			×
283	孙乾辉, et al.	2020	无创超声心排血量监测技术联合被动抬腿试验在老年脓毒症患者液体复苏中的应用	浙江医学			×
284	孙鹏, 黄. A. 蔡. A. 梁. A. 邵. A. 许. A. 周. A.	2021	超声治疗用于脓毒症大鼠模型的效果初探	中华危重病急救医学			×
285	孙玲玲, 胡. A. 严. A. 袁. A.	2017	重症超声在脓毒症诊治中的应用	中华诊断学电子杂志			×
286	孙丽颖, et al.	2022	肠癌术后并发脓毒血症的床旁超声容量评估	中国肿瘤临床与康复	10.13455/j.cnki.cjcor.2022.02.23		×
287	孙家庆, et al.	2009	经皮肾镜下气压弹道联合超声碎石清石术治疗孤立肾上尿路结石	当代医学	10.3969/j.issn.1009-4393.2009.36.021		×
288	孙己晶, et al.	2019	超声造影定量分析在早期识别兔脓毒血症致急性肾损伤中的应用价值	临床内科杂志			×
289	孙昊, 赵. A. 刘. A. 孟. A. 李. A. 王. A. 赵. A. 马. A. 田. A.	2018	超声测定肾动脉阻力指数在脓毒症合并急性肾损伤患者中的作用	湖南师范大学学报：医学版			×
290	隋冰, 许. A. 温. A. 杨. A. 刘. A.	2011	经皮肾镜EMS气压弹道及超声碎石系统1期治疗结石梗阻性脓肾72例临床观察	中国伤残医学			×
291	苏旭, et al.	2018	超声引导微波消融治疗高危部位小肝癌21例临床分析	中国卫生标准管理	10.3969/j.issn.1674-9316.2018.15.017		×
292	苏博兴, 刘. A. 李. A. 胡. A. 肖. A. 陈. A. 唐. A. 付. A.	2020	超声引导下经腹途径PCNL一期处理盆腔异位肾合并肾结石的临床分析	临床泌尿外科杂志			×
293	宋伟, et al.	2021	床旁膈肌超声评价电针预防脓毒症患者获得性肌无力的效果	临床超声医学杂志	10.16245/j.cnki.issn1008-6978.2021.05.011		×
294	宋洁琼; 钟鸣	2018	膈肌超声在危重症中的临床应用	中华诊断学电子杂志	10.3877/cma.j.issn.2095-655X.2018.02.007		×
295	宋家琳, et al.	2010	非血管超声造影指导下穿刺引流上消化道瘘的初步尝试	第二军医大学学报			×
296	宋晖, 吴. A. 李. A. 陈. A. 肖. A. 刘. A. 张. A.	2018	床旁超声检测下腔静脉塌陷指数评估严重脓毒症患者容量反应性的临床研究	当代医学			×
297	宋爱琴, 庞. A.	2021	超声心输出量监测仪(USCOM)在重症肺炎合并脓毒性休克患儿血流动力学评估和治疗中的应用	临床医学进展			×
298	寿松涛, 王. A. 董. A. 曹. A.	2015	下腔静脉塌陷率在脓毒症患者液体负平衡状态评估中的应用	山东医药			×
299	史宝海, 崔. A. 杨. A. 米. A. 徐. A. 刘. A. 赵. A.	2019	无创超声心排血量监测仪在儿童脓毒性休克容量管理中的应用	国际儿科学杂志			×
300	施会芹	2008	超声诊断急性盆腔炎图像分析及鉴别诊断	河北医药	10.3969/j.issn.1002-7386.2008.09.052		×
301	师华华, et al.	2022	重症超声联合中心静脉血氧饱和度可指导脓毒症休克患者液体复苏治疗	内科急危重症杂志			×
302	盛莉, et al.	2021	床旁超声血流动力学评估在脓毒血症急性肾损伤中的运用	中国现代医生			×
303	沈婷, et al.	2017	下腔静脉膨胀指数对感染性休克患者液体复苏达标及预后的影响	中国呼吸与危重监护杂志			×
304	沈林霞, 田. A.	2018	超声心动图对左西孟旦治疗脓毒症左心室舒张功能障碍的临床疗效评估	中国超声医学杂志			×
305	沈君; 杨好妹	2018	超声心输出量监测仪在脓毒性休克患儿中的应用	实用临床医学	10.13764/j.cnki.lcsy.2018.01.027		×
306	沈锋, 陈. A. 李. A. 李. A. 肖. A. 李. A. 刘. A. 李. A.	2022	2013—2022年重症超声领域研究进展——基于知识可视化分析	实用检验医师杂志			×
307	申丽旻, 赵. A. 龙. A. 任. A.	2019	不同指标预测脓毒症休克合并心肌抑制患者容量反应性的准确性:肺部超声指标和PiCCO指标的比较	中华麻醉学杂志				×
308	申丽旻, et al.	2019	不同指标预测脓毒症休克合并心肌抑制患者容量反应性的准确性：下腔静脉超声指标、PiCCO指标、CVP的比较	中华麻醉学杂志	10.3760/cma.j.issn.0254-1416.2019.05.031							√
309	申鼎成, et al.	2017	电极片定位超声引导下经皮穿刺置管引流治疗感染性胰腺坏死:附61例报告	中国普通外科杂志	10.3978/j.issn.1005-6947.2017.09.014		×
310	商益, 林. A. 江. A. 菅. A.	2022	超声监测下腔静脉内径变异率在预测脓毒症休克患者液体反应性的价值	当代临床医刊			×
311	沙玉霞, 卢. A. 李. A.	2018	床旁超声监测ΔIVC指导脓毒性休克液体复苏的临床研究	宁夏医学杂志			×
312	沙宇毅; 许兆军	2022	四肢肌肉超声检查评估ICU获得性衰弱的研究进展	浙江医学			×
313	任延波, 康. A. 李. A. 郑. A. 龚. A.	2020	床旁超声监测脓毒症患者胃肠功能障碍的研究进展	中华急诊医学杂志			×
314	任雪莲, et al.	2022	CVP、重症超声联合（Pv-aCO2）/（Ca-vO2）在机械通气患者容量管理中的指导价值及对血流动力学、Lac、机械通气时间的影响	中国煤炭工业医学杂志			×
315	任潇潇	2020	经直肠超声引导下前列腺穿刺活检术后全身炎症反应综合征相关因素分析及护理对策	康颐			×
316	任珊, 申. A. 龙. A. 赵. A.	2019	不同指标预测脓毒症休克合并心肌抑制患者容量反应性的准确性:下腔静脉超声指标、PiCCO指标、CVP的比较	中华麻醉学杂志				×
317	任珊, 申. A. 龙. A. 赵. A.	2019	不同指标预测脓毒症休克合并心肌抑制患者容量反应性的准确性:下腔静脉超声指标、PiCCO指标、CVP的比较	中华麻醉学杂志		×
318	任轲, et al.	2021	肺部超声与PiCCO在脓毒症患者液体复苏时肺水监测中的对比研究	南通大学学报(医学版)	10.16424/j.cnki.cn32-1807/r.2021.02.018		×
319	任宏; 王莹	2021	重症超声指导一例脓毒性休克患儿的救治	中国小儿急救医学			×
320	任宏, 李. A. 王. A. 张. A. 孙. A. 滕. A. 张. A. 王. A. 项. A. 钱. A.	2023	床旁超声与生物标志物对儿童脓毒症心肌抑制诊断和脓毒性休克预后的评估价值	中国小儿急救医学			×
321	饶婕, 陈. A. 杨. A. 胡. A. 茅. A. 王. A. 徐. A.	2021	床边超声心动图监测脓毒症休克患者血容量对右心功能的影响	安徽医学			×
322	邱懿德, et al.	2014	介入超声置管引流联合胆道镜清创治疗胰周脓肿	肝胆胰外科杂志			×
323	邱明星, 李. A.	2009	利多卡因预防超声引导经直肠前列腺穿刺活检术疼痛:一项单中心、前瞻性、随机单盲、安慰剂对照临床试验	中国男科学杂志			×
324	邱陆阵, 杨. A. 陈. A. 陈. A.	2019	超声心输出量监测技术在脓毒症患者诊疗中的应用	医疗装备			×
325	秦文波, et al.	2017	床旁超声在脓毒性休克治疗中的临床应用	中国保健营养	10.3969/j.issn.1004-7484.2017.23.141		×
326	秦秉玉, 丁. A. 任. A. 董. A. 王. A. 赵. A.	2022	肌肉超声和血浆单核细胞趋化蛋白-1对脓毒症ICU获得性衰弱的诊断价值	中华危重病急救医学			×
327	秦昂, 匡. A. 李. A. 唐. A. 欧. A.	2014	经直肠超声引导下前列腺穿刺在前列腺疾病中的诊断价值	医学临床研究			×
328	漆波, et al.	2020	下腔静脉呼吸变异指数在感染性休克早期目标导向治疗中的临床应用	中国呼吸与危重监护杂志			×
329	彭旸	2019	超声指导下腔静脉塌陷指数在重症脓毒症患者液体复苏中的应用	国际检验医学杂志			×
330	彭旸	2019	超声指导下腔静脉塌陷指数在重症脓毒症患者液体复苏中的应用	国际检验医学杂志		×
331	彭贤, et al.	2019	超声下ICU脾虚与非脾虚证脓毒症患者股直肌的面积变化研究	广州中医药大学学报	10.13359/j.cnki.gzxbtcm.2019.01.010		×
332	彭伟华, 王. A. 余. A. 刘. A. 冯. A. 黄. A.	2018	经直肠超声引导下前列腺穿刺活检术后全身炎症反应综合征列线图预测模型的建立	中华男科学杂志			×
333	彭鹏, 程. A. 张. A. 玉. A. 杨. A. 艾. A. 李. A. 李. A.	2016	下腔静脉扩张指数在脓毒症休克性急性肾损伤中的作用	中华急诊医学杂志					×
334	彭绵, et al.	2015	机械通气脓毒症休克患者下腔静脉管径/呼吸变异指数与中心静脉压的关系	内科急危重症杂志			×
335	彭玲, et al.	2014	超声引导经皮经肝胆囊穿刺置管引流术治疗老年急性化脓性胆囊炎	实用医药杂志			×
336	裴永菊, et al.	2020	床旁超声监测胃残余量在机械通气老年脓毒症患者肠内营养中的应用	广西医学			×
337	庞俊华	2021	重症超声指导脓毒性休克患者早期液体复苏的临床研究	药店周刊			×
338	盘昌力, 朱. A. 潘. A. 罗. A.	2018	超声引导经皮肾镜取石术治疗复杂性肾结石的疗效分析	临床超声医学杂志			×
339	潘俞丹	2021	重症超声引导的早期液体复苏在脓毒性休克中的临床应用优势评价	中文科技期刊数据库（引文版）医药卫生			×
340	潘永杰	2022	重症超声对脓毒症休克患者血流动力学的监测价值	中国科技期刊数据库			×
341	潘永贵, 刘. A. 刘. A. 刘. A.	2013	超声探测下腔静脉快速评估高龄脓毒症休克患者血容量的价值	中国老年学杂志			×
342	潘思梦, et al.	2022	肾脏超声造影对脓毒症急性肾损伤预测价值的前瞻性队列研究	临床内科杂志			×
343	潘高云, et al.	2010	超声引导下经直肠6点结合靶位活检术对前列腺癌的诊断价值	中国基层医药	10.3760/cma.j.issn.1008-6706.2010.02.055		×
344	潘春熹, et al.	2020	老年脓毒性休克患者急性胃肠道损伤超声表现及相关性研究	临床急诊杂志	10.13201/j.issn.1009-5918.2020.04.001		×
345	潘爱军, 高. A. 刘. A.	2015	床边实时超声检查对指导脓毒症患者抗凝治疗的临床意义	安徽医学			×
346	宁玉峰, 雷. A. 阁. A.	1994	超声雾化吸入治疗小儿上呼吸道感染疗效观察	山西妇幼卫生			×
347	聂小正, 胡. A. 刘. A. 徐. A. 徐. A.	2010	经皮肾镜超声联合气压弹道碎石术一期治疗上尿路结石合并脓肾	中国医刊			×
348	聂屾, 支. A. 李. A. 郭. A. 崔. A. 张. A. 王. A. 马. A.	2021	肾脏超声联合指标对非脓毒症危重患者急性肾损伤的预测价值	中华急诊医学杂志			×
349	聂锐志, 刘. A. 黄. A. 张. A. 徐. A. 黄. A.	2017	低压灌注超声碎石清石治疗感染性肾结石42例疗效观察	中国微创外科杂志			×
350	聂玲玲, et al.	2022	评估床旁超声测算下腔静脉膨胀指数对感染性休克患者液体复苏达标及预后的影响	中国医刊			×
351	聂娟, 杜. A.	2021	床旁超声监测胃残余量在脓毒症休克患者肠内营养中的应用	当代医学			×
352	南存金, et al.	2015	经皮肾镜联合超声负压吸附治疗鹿角型肾结石	中国中西医结合外科杂志	10.3969/j.issn.1007-6948.2015.03.011		×
353	穆合塔尔·麦麦提, 赵. A. 李. A. 杨. A. 赵. A.	2022	重症超声指导下液体复苏应用于脓毒性休克患者中的临床价值	中文科技期刊数据库（全文版）医药卫生			×
354	慕同禄, 秦. A. 兰. A. 毋. A. 霍. A.	2016	白内障超声乳化术后囊袋皱缩综合征病因分析	眼科新进展			×
355	明少雄, et al.	2018	超声引导经皮肾镜取石术治疗肥胖患者(BMI≥35kg/m2)的经验与体会(附35例报告)	临床泌尿外科杂志	10.13201/j.issn.1001-1420.2018.02.006		×
356	闵杰青, 魏. A. 李. A.	2022	基于无创超声检测SVV、CI联合ΔVpeakCA-PLR在儿童脓毒症休克容量复苏反应性中评估价值及意义	四川医学			×
357	弭晓丹, 韩. A. 岳. A. 王. A.	2020	床旁超声指导重症脓毒症患者早期液体复苏治疗的临床应用价值分析	中国现代医生			×
358	孟华东, et al.	2020	最适宜下腔静脉宽度指导脓毒症休克患者个体化液体管理的应用价值	安徽医科大学学报	10.19405/j.cnki.issn1000-1492.2020.10.032		×
359	毛宏亮, et al.	2021	Pv-aCO2和Ca-vO2比值联合超声对脓毒症休克患者液体复苏的影响	健康必读			×
360	麦迪乃姆·努尔麦麦提, 胡. A.	2023	被动抬腿试验联合经胸超声心动图指导脓毒性休克患者早期液体复苏的临床价值分析	中国科技期刊数据库			×
361	玛依热·买合木提; 阿布来提·阿不都哈尔	2021	超声心动图在脓毒症心肌病的应用进展	饮食保健			×
362	马希刚, 胡. A. 高. A. 赵. A. 王. A. 杨. A. 刘. A. 田. A. 马. A. 刘. A.	2018	静动脉血二氧化碳分压差联合下腔静脉呼吸变异度在脓毒性休克患者容量复苏中的价值	宁夏医学杂志				×
363	马少林, 王. A. 朱. A.	2017	超声评估膈肌结构和功能	中华危重病急救医学			×
364	马琴琴, et al.	2022	中心静脉血氧饱和度和下腔静脉管径呼吸变异指数可预测脓毒性休克非机械通气容量反应	内科急危重症杂志			×
365	马娉婷; 张坤	2022	重症超声评估脓毒症患者血流动力学研究进展	实用医学研究	10.12346/pmr.v4i5.7467		×
366	马亮, et al.	2023	重症超声在脓毒症休克患者血流动力学监测中应用价值探析	世界复合医学			×
367	马金兰, et al.	2022	脓毒症患者膈肌功能障碍的床旁超声评估的应用价值研究	中华急诊医学杂志			×
368	马德花, et al.	2019	床旁超声在评估高海拔地区脓毒性休克患者容量反应性的临床意义	重庆医学			×
369	马爱英, 胡. A. 孙. A. 张. A. 徐. A. 张. A. 陈. A. 郝. A.	2022	早期床旁超声测量脓毒症患者股四头肌变化对住院死亡的诊断价值	中华危重病急救医学			×
370	吕忠, et al.	2013	B超引导经皮肾镜气压弹道超声碎石术治疗复杂性肾结石疗效观察	中国基层医药	10.3760/cma.j.issn.1008-6706.2013.21.027		×
371	吕欣炜, et al.	2023	超声心动图联合B型脑钠肽在脓毒性心肌功能障碍患者预后评估中的价值	中国医药			×
372	吕奇坤, et al.	2023	超声心动图评估恶性肿瘤伴脓毒症患者左心房功能与炎症指标关系分析	健康必读			×
373	吕丽燕, 彭. A. 方. A. 蔡. A.	2015	机械通气脓毒症休克患者下腔静脉管径/呼吸变异指数与中心静脉压的关系	内科急危重症杂志			×
374	吕华瑶, 盛. A. 余. A.	2022	心肺超声在脓毒血症合并急性肾损伤中的运用	中国现代医生			×
375	吕富靖; 张澍田	2013	急性胆囊炎的超声和内镜介入治疗	中国医刊	10.3969/j.issn.1008-1070.2013.04.004		×
376	吕飞; 何羽	2022	床旁超声指导重症脓毒症患者早期液体复苏的临床意义	世界复合医学			×
377	罗长军, 唐. A. 唐. A. 梅. A. 陈. A. 曾. A. 曾. A.	2018	下腔静脉扩张指数对脓毒性休克患者液体复苏的指导价值	广东医学			×
378	罗渝昆, 王. A. 赵. A. 李. A. 张. A. 宋. A. 朱. A. 朱. A.	2022	超声造影定量评价脓毒症急性肾损伤肾血流灌注及其参数与炎症因子的相关性	中华医学超声杂志：电子版			×
379	罗渝昆, 王. A. 李. A.	2022	超声造影在脓毒症相关急性肾损伤早期诊断及预后评估中的研究进展	中华医学超声杂志：电子版			×
380	罗勇, et al.	2021	重症超声指导婴幼儿脓毒性休克血流动力学治疗的临床研究	中国小儿急救医学			×
381	罗耀明, 罗. A. 彭. A. 刘. A.	2023	机械通气脓毒症休克患者下腔静脉扩张度、呼吸变异指数与中心静脉压的相关性研究	大医生			×
382	罗松, 陈. A.	2019	ICU床旁超声对指导脓毒症休克患者容量复苏管理临床效果研究	现代消化及介入诊疗			×
383	罗倩, 孙. A. 刘. A. 张. A. 陈. A. 郭. A. 王. A. 马. A. 赵. A.	2019	超声造影定量分析在早期识别兔脓毒血症致急性肾损伤中的应用价值	临床内科杂志			×
384	罗吉平, et al.	2018	应用便携式超声心输出量监护仪监测新生儿脓毒症的临床价值	心肺血管病杂志			×
385	罗浩强, et al.	2023	机械通气脓毒症休克患者下腔静脉扩张度、呼吸变异指数与中心静脉压的相关性研究	大医生	10.3969/j.issn.2096-2665.2023.11.031		×
386	罗彬, et al.	2017	床旁超声监测下腔静脉内径在指导脓毒性休克患者早期液体复苏治疗中的应用	新疆医学			×
387	陆肖娴; 纪晓霞	2016	床旁超声心动图在脓毒性休克合并急性呼吸窘迫综合征患者早期目标导向治疗中的应用	中国保健营养	10.3969/j.issn.1004-7484.2016.32.072		×
388	陆士奇, 李. A. 曹. A. 刘. A.	2018	超声监测左心不同部位血流速及呼吸变异度的研究	中华急诊医学杂志			×
389	鲁永织, 张. A. 严. A. 魏. A. 王. A.	2020	超声引导下经皮腹膜后穿刺置管引流前先行腹腔穿刺引流对重症胰腺炎的应用价值探讨	中国医刊			×
390	卢元明, 赵. A. 贾. A. 郑. A.	2023	无创超声检测每搏量变异度、心脏指数联合被动抬腿试验对脓毒性休克患者容量反应性的预测价值	陕西医学杂志			×
391	卢燕, 李. A. 周. A. 张. A. 邵. A.	2021	PICCO技术联合重症超声指导下容量管理对脓毒性休克并ARDS患者脏器损伤评价	宁夏医学杂志			×
392	卢燕, et al.	2018	床旁超声监测ΔIVC指导脓毒性休克液体复苏的临床研究	宁夏医学杂志	10.13621/j.1001-5949.2018.09.0850		×
393	卢苏梅, 李. A. 冯. A. 黄. A. 袁. A.	2017	心脏超声联合被动抬腿试验评价脓毒性休克患者容量反应性的价值	医学综述			×
394	卢爽, 刘. A. 王. A.	2016	集束化护理在减少经皮肾镜超声碎石术后留置肾造瘘管患者术后并发症中的应用	新疆医学			×
395	卢年芳, et al.	2018	外周动脉峰流速变异度评估感染性休克患者容量反应性的临床研究	中华危重病急救医学	10.3760/cma.j.issn.2095-4352.2018.03.007							√
396	卢明曼, 车. A.	2016	低压灌注点触式探针超声碎石治疗肾铸型结石的手术护理要点剖析	国际护理学杂志			×
397	卢峰, 宋. A. 章. A. 赵. A. 盛. A.	2010	非血管超声造影指导下穿刺引流上消化道瘘的初步尝试	第二军医大学学报			×
398	楼天正, et al.	2018	TLR-4联合cTn-I、超声心动图对脓毒症心肌抑制的预测价值	世界最新医学信息文摘	10.19613/j.cnki.1671-3141.2018.75.019		×
399	龙训辉, 许. A. 陈. A. 廖. A.	2020	床旁超声在重症脓毒症患者血流动力学治疗中的应用研究	医疗卫生装备			×
400	龙炳衡, 陈. A. 罗. A. 杨. A. 龙. A. 阳. A. 朱. A. 黄. A. 张. A. 刘. A. 魏. A.	2009	并发全身炎症反应综合征的经皮肾镜超声碎石术患者危险因素评估	中国现代手术学杂志			×
401	柳颖	2019	床旁超声监测下腔静脉内径在指导脓毒性休克患者早期液体复苏治疗中的应用价值评价	当代医学			×
402	刘茁, et al.	2016	肾细胞癌合并下腔静脉癌栓患者发生术后早期并发症的临床分析	临床医药文献电子杂志			×
403	刘忠足, 王. A.	2020	超声测量下腔静脉变异度对脓毒症患者容量反应性预测的Meta分析	系统医学			×
404	刘志远, et al.	2021	动态床旁超声	变异率联合			×
405	刘兆飞, et al.	2017	低压灌注超声碎石清石治疗感染性肾结石42例疗效观察	中国微创外科杂志	10.3969/j.issn.1009-6604.2017.06.026		×
406	刘宇, 赵. A. 吴. A.	2019	肺部超声评估气胸的临床研究进展	临床急诊杂志			×
407	刘笑雷, et al.	2012	老年脓毒症休克患者下腔静脉管径和呼吸变异指数与中心静脉压的关系	中华老年医学杂志			×
408	刘小禾, et al.	2023	超声无创压力-应变环对脓毒症患者左心收缩功能的评估	实用休克杂志(中英文)			×
409	刘翔, et al.	2016	集束化护理在减少经皮肾镜超声碎石术后留置肾造瘘管患者术后并发症中的应用	新疆医学			×
410	刘希珍, 黄. A. 王. A. 张. A. 刘. A. 黄. A. 聂. A. 李. A.	2014	低压冲洗经皮肾镜超声碎石清石术48例	中国内镜杂志			×
411	刘婷婷, et al.	2016	超声引导下经直肠前列腺穿刺活检对诊断前列腺癌的意义	中国保健营养			×
412	刘拴虎, et al.	2013	超声探测下腔静脉快速评估高龄脓毒症休克患者血容量的价值	中国老年学杂志			×
413	刘胜, 余. A. 鲁. A. 夏. A. 李. A. 杨. A.	2013	经尿道电切镜鞘配合超声气压弹道联合碎石治疗多发性膀胱结石（附46例报告）	中国医师杂志			×
414	刘荃乐, et al.	2022	肺部超声在严重急性低氧性呼吸衰竭中的应用进展	临床急诊杂志	10.13201/j.issn.1009-5918.2022.02.016		×
415	刘平, 臧. A. 陈. A. 盛. A. 赵. A. 古. A. 甄. A.	2018	早期心脏超声联合心脏生物学标志物预测严重脓毒症的价值：一项5年的单中心回顾性研究	中华危重病急救医学			×
416	刘培青, et al.	2023	多参数超声在脓毒症急性肾损伤中的诊断价值	中国医学影像学杂志			×
417	刘璐, et al.	2022	超声监测下腔静脉变异度指导液体复苏对脓毒症休克患者预后的影响	中国医刊			×
418	刘莉, 亢. A. 牛. A. 穆. A. 南. A. 韦. A. 徐. A.	2021	迷你容量负荷试验联合床旁超声心动图快速评估重症机械通气患者容量反应性	宁夏医科大学学报			×
419	刘励军, 刘. A. 丁. A. 张. A.	2023	多参数超声在脓毒症急性肾损伤中的诊断价值	中国医学影像学杂志			×
420	刘克琴, 戈. A. 邵. A. 倪. A. 曾. A.	2022	床旁超声评估脓毒症胃肠功能障碍的临床研究进展	中文科技期刊数据库（全文版）医药卫生			×
421	刘柯, et al.	2022	床旁超声在脓毒症患者机械通气脱机评估中的应用价值	影像研究与医学应用			×
422	刘锦, 肖. A. 蒲. A. 刘. A. 吴. A. 贺. A. 康. A. 刘. A. 马. A. 马. A.	2021	肺部超声和床旁胸部X线检查在诊断老年社区获得性肺炎的对比性研究	临床急诊杂志			×
423	刘晖, 徐. A. 陈. A.	2023	超声监测液体复苏在ICU脓毒症患者中的应用效果	中国民康医学			×
424	刘华裕	2020	探讨肺部超声和液体出入量等对脓毒症患者预后的影响	心血管外科杂志：电子版			×
425	刘海丽, 张. A. 王. A. 杨. A.	2022	血清微小RNA-29c-3p和微小RNA-378a-3p表达与脓毒症心肌损伤患者血清炎性因子、心肌损伤指标和超声心动图指标的相关性及对预后的评估价值	中国医师进修杂志			×
426	刘冬辉, 任. A. 文. A.	2022	CVP、重症超声联合(Pv-aCO_(2))/(Ca-vO_(2))在机械通气患者容量管理中的指导价值及对血流动力学、Lac、机械通气时间的影响	中国煤炭工业医学杂志			×
427	刘冬辉, et al.	2021	中心静脉压联合下腔静脉呼吸变异度在脓毒性休克患者液体复苏中的预测价值	川北医学院学报			×
428	刘东海, 韩. A. 郑. A. 曹. A. 孙. A. 王. A. 唐. A. 周. A.	2017	超声心动图联合HbA1c和MOP检测对脓毒症心肌损伤风险的评估价值	河北医药			×
429	刘大闯, 晁. A. 孙. A. 王. A. 谢. A. 吴. A. 崔. A. 王. A. 孙. A.	2011	超声联合气压弹道碎石术治疗高危复杂性肾结石35例临床分析	海南医学			×
430	刘翠景, 赵. A. 翟. A. 尹. A.	2021	儿童肺炎合并下腔静脉血栓置管溶栓后加重一例	中华普通外科杂志					×
431	刘纯义, et al.	2022	重症超声指导脓毒性休克血管活性药物应用研究	实用休克杂志(中英文)			×
432	刘春峰, 程. A. 杨. A. 裴. A. 胡. A. 吴. A. 王. A. 许. A.	2021	床旁重症超声对休克患儿的诊治价值研究	中国小儿急救医学			×
433	林宗钦, et al.	2022	超声监测下腔静脉内径变异率在预测脓毒症休克患者液体反应性的价值	当代临床医刊			×
434	林转娣, 蔡. A. 黄. A. 何. A. 罗. A. 王. A. 梁. A. 梁. A.	2021	床旁超声在脓毒症患者ICU获得性衰弱中的应用价值	包头医学院学报			×
435	林志斌, 陈. A. 阮. A. 林. A. 沈. A. 许. A. 林. A. 朱. A.	2021	重症超声指导儿童脓毒性休克液体复苏的临床意义	中国急救复苏与灾害医学杂志			×
436	林幼萍, 陈. A. 陈. A. 陈. A. 谢. A.	2020	脓毒症患者诊疗中超声心输出量监测技术的应用分析	吉林医学			×
437	林小丽, 杜. A. 向. A. 陈. A.	2020	超声引导的动脉穿刺在脓毒性休克伴心源性水肿患者应用及护理	按摩与康复医学			×
438	林炜, 黄. A. 陈. A. 郭. A.	2020	床旁超声联合小剂量容量负荷试验评估脓毒症休克患者容量反应性的价值	河南医学研究			×
439	林孙龙, 王. A. 谭. A. 农. A. 李. A.	2020	经颅彩色多普勒超声在脓毒症相关性脑病患者脑血流评估中的应用	广西医学			×
440	林钦汉, 李. A. 成. A. 黎. A. 吕. A.	2021	床旁超声指导脓毒症休克早期液体复苏救治的临床研究	中国医学创新			×
441	林乐清, 张. A. 郭. A.	2021	PICCO联合重症超声在脓毒性休克伴心功能不全患者中的应用	中国现代医生			×
442	林乐清, 王. A. 王. A. 唐. A.	2017	重症超声与PiCCO监测指导感染性休克液体复苏的效果比较	中国现代医生			×
443	林菊, et al.	2022	重症超声对脓毒性休克合并HFpEF患者液体复苏的价值	心电与循环			×
444	林昌永; 汪朔	2011	经直肠超声引导下前列腺穿刺活检术428例临床观察	健康研究	10.3969/j.issn.1674-6449.2011.02.006		×
445	梁潇, et al.	2023	床旁超声监测胃残余量对急诊科老年脓毒症患者的喂养效果评价	中国病案			×
446	练睿, 张. A.	2018	超声指导下的液体复苏	实用休克杂志（中英文）			×
447	练睿, 李. A. 魏. A. 张. A. 孙. A.	2019	被动抬腿试验联合经胸超声心动图指导脓毒性休克患者早期液体复苏的临床意义	中华危重病急救医学			×
448	李转运, et al.	2020	机械通气联合超声评估脓毒性休克患者容量反应性价值的研究	中华急诊医学杂志			×
449	李兆申, 蒋. A. 周. A. 邹. A.	2020	超声内镜引导下胆管引流在恶性胆管梗阻中的研究进展	第二军医大学学报			×
450	李云超	2023	重症超声指导下液体复苏对脓毒性休克患者的应用价值	中文科技期刊数据库(引文版)医药卫生			×
451	李勇, 支. A. 张. A. 崔. A.	2019	肾脏超声和血清胱抑素对急性肾损伤的预测价值:在心力衰竭与脓毒症患者中的不同之处	中华危重病急救医学			×
452	李勇, 桑. A. 高. A. 贾. A.	2019	床旁超声检测脓毒性休克并发肝损伤患者肝脏血流动力学的临床价值	中国急救医学			×
453	李尧炜, et al.	2020	下腔静脉呼吸变异指数、血清脑钠肽水平对脓毒症休克患者容量反应性的预测效能	山东医药			×
454	李彦君; 吴文清	2020	重症超声评估下腔静脉内径呼吸变异度(RVI)在机械通气感染性休克患者容量反应性中的应用价值	中华全科医学			×
455	李学莉, et al.	2021	PICCO技术联合重症超声指导下容量管理对脓毒性休克并ARDS患者脏器损伤评价	宁夏医学杂志	10.13621/j.1001-5949.2021.12.1091		×
456	李兴祥, 田. A.	2020	超声监测下腔静脉变异度在严重脓毒症患者早期液体复苏治疗中的应用	中外女性健康研究			×
457	李晓宁, 周. A. 昃. A.	2019	超声心动图联合cTNT、cTNI、NT-proBNP对脓毒症患者预后的早期判断价值	国际医药卫生导报			×
458	李小捷, et al.	2015	经皮肾镜超声联合气压弹道碎石取石术后出血的护理体会	西南国防医药	10.3969/j.issn.1004-0188.2015.03.034		×
459	李祥奎; 邱明星	2009	利多卡因预防超声引导经直肠前列腺穿刺活检术疼痛:一项单中心、前瞻性、随机单盲、安慰剂对照临床试验	中国男科学杂志	10.3969/j.issn.1008-0848.2009.04.008		×
460	李维仁, et al.	2023	超声引导经直肠13针系统联合认知融合靶向前列腺穿刺术的临床观察	医学影像学杂志			×
461	李天民, 马. A. 白. A. 陈. A. 王. A. 柯. A. 杨. A.	2022	重症超声参数与老年脓毒性休克患者血清NT-proBNP、可溶性CD14及胆碱酯酶表达的相关性研究	中国医学装备			×
462	李儒正, et al.	2006	超声刀在骨骼化动脉血管桥采取中的应用	中国心血管病研究杂志	10.3969/j.issn.1672-5301.2006.06.012		×
463	李莉, 王. A. 龚. A. 严. A. 戴. A. 虞. A. 徐. A. 刘. A.	2016	肺部超声B线数目与血管外肺水的相关性分析	浙江医学			×
464	李立恒; 李忠平	2021	床旁超声测定脓毒症患者下腔静脉直径及呼吸变异度和CVP的相关性研究	世界最新医学信息文摘	10.3969/j.issn.1671-3141.2021.92.130		×
465	李力, 蔡. A. 封. A. 董. A. 张. A. 郑. A.	2016	脓毒症患者超声心动图功能指标与白细胞介素-6、白细胞介素-10、肌钙蛋白T、可溶性晚期糖基化终末产物受体的关系	中国临床医生杂志			×
466	李磊, et al.	2022	超声引导下经臀穿刺引流治疗盆腔深部脓肿1例	中华急诊医学杂志	10.3760/cma.j.issn.1671-0282.2022.12.023		×
467	李雷, et al.	2018	超声测量下腔静脉在脓毒症休克中的应用探讨	家庭医药.就医选药			×
468	李兰, 范. A. 廖. A. 李. A.	2017	超声心输出量监护仪监测脓毒症新生儿心功能的研究	中国小儿急救医学			×
469	李坤鹏	2023	基于床旁超声监测下腔静脉内径的个体化液体治疗策略对脓毒症患者预后的影响	中外医学研究	10.14033/j.cnki.cfmr.2023.12.039		×
470	李娟珍, et al.	2023	床旁超声与生物标志物对儿童脓毒症心肌抑制诊断和脓毒性休克预后的评估价值	中国小儿急救医学			×
471	李景辉, 邓. A.	2017	超声指导下腔静脉塌陷指数在重症脓毒症患者液体复苏中的应用价值	中国老年学杂志			×
472	李经毅, et al.	2022	肺部超声指标和脉搏指示剂连续心排出量监测指标预测脓毒症休克合并心肌抑制患者容量反应性的准确性比较	中国医药科学			×
473	李金, 张. A. 王. A. 张. A. 张. A. 王. A.	2022	床旁超声与脉搏指示连续心排血量监测在脓毒症休克患者早期液体复苏治疗中的疗效比较	中国现代医学杂志			×
474	李杰敏, et al.	2021	床旁超声指导脓毒症休克早期液体复苏救治的临床研究	中国医学创新			×
475	李吉光; 谢永鹏	2017	心脏超声目测法在脓毒症患者左心室收缩功能评估中的应用	山东医药			×
476	李吉光, et al.	2018	超声监测左心不同部位血流速及呼吸变异度的研究	中华急诊医学杂志			×
477	李红星, et al.	2016	经直肠超声引导下前列腺穿刺活检术后全身炎症反应综合征的危险因素	现代泌尿外科杂志	10.3969/j.issn.1009-8291.2016.05.008		×
478	李贵忠, et al.	2005	经会阴B型超声引导下前列腺穿刺活检的临床价值研究	中华男科学杂志	10.3969/j.issn.1009-3591.2005.11.009		×
479	李刚, et al.	2019	被动抬腿试验联合经胸超声心动图指导脓毒性休克患者早期液体复苏的临床意义	中华危重病急救医学			×
480	李福龙, 王. A. 贾. A. 李. A. 乔. A. 丁. A. 王. A.	2016	超声测量下腔静脉呼吸变异指数评估机械通气脓毒症休克患者容量反应性	山西医科大学学报			×
481	李福龙, 王. A. 贾. A. 李. A. 乔. A. 丁. A. 王. A.	2016	超声测量下腔静脉呼吸变异指数评估机械通气脓毒症休克患者容量反应性	山西医科大学学报		×
482	李丹, 王. A. 朱. A.	2015	肥胖患者急诊床旁超声定位股静脉单针双腔管留置术的应用体会	中国乡村医药			×
483	李翠容, 钟. A. 李. A. 张. A. 彭. A. 钟. A. 臧. A.	2021	床旁超声联合血浆NT-proBNP检测指导脓毒症休克液体复苏的临床研究	包头医学院学报			×
484	李聪, et al.	2017	心脏超声联合被动抬腿试验评价脓毒性休克患者容量反应性的价值	医学综述			×
485	李春燕, et al.	2023	青少年女性宫腔大量积脓超声表现1例	中国医学影像技术	10.13929/j.issn.1003-3289.2023.04.011		×
486	李春盛, 张. A. 邓. A. 李. A. 孙. A. 王. A. 谢. A.	2018	心肌标志物及超声心动图对高龄脓毒症患者预后的意义	中国医师杂志			×
487	李春盛, 王. A. 吴. A. 谢. A.	2019	超声心动图在脓毒症心肌损伤中的应用价值	实用休克杂志（中英文）			×
488	李成蓉, 马. A. 鲍. A. 仲. A. 张. A. 石. A. 马. A.	2019	床旁超声在评估高海拔地区脓毒性休克患者容量反应性的临床意义	重庆医学			×
489	李滨, 苏. A. 苏. A.	2018	超声引导微波消融治疗高危部位小肝癌21例临床分析	中国卫生标准管理			×
490	李彬彬, 张. A. 邵. A. 单. A.	2022	床旁心脏超声联合Pcv-aCO_(2)对于脓毒性休克容量反应性的预测价值	影像科学与光化学			×
491	黎辉, et al.	2021	床旁肺部超声膈肌功能评估指导脓毒性休克机械通气患者撤机	现代医用影像学			×
492	黎代强	2021	超声心动图评估感染性休克患者容量反应性的研究进展	中文科技期刊数据库(引文版)医药卫生			×
493	冷晓妍, 徐. A. 李. A. 梁. A. 徐. A.	2022	超声心动图及血清肿瘤坏死因子-α、白细胞介素-1β对脓毒症患儿的诊断及预后评估	临床超声医学杂志			×
494	雷鸣, 韩. A. 孙. A. 叶. A. 陈. A. 张. A.	2018	经颅多普勒超声评估脓毒症相关性谵妄的临床研究	安徽医药			×
495	雷光远, et al.	2020	经直肠超声引导下前列腺穿刺活检术后全身炎症反应综合征的影响因素	当代医学			×
496	乐元洁, et al.	2022	二维斑点追踪超声心动图联合lncRNA-肺腺癌转移相关转录因子1对脓毒症心肌病的早期诊断价值	中华危重症医学杂志（电子版）	10.3877/cma.j.issn.1674-6880.2022.03.002		×
497	乐健伟, et al.	2023	超声下远端灌注管放置在静脉-动脉体外膜肺氧合中的疗效评价	现代实用医学	10.3969/j.issn.1671-0800.2023.03.019		×
498	匡驰, et al.	2014	经直肠超声引导下前列腺穿刺在前列腺疾病中的诊断价值	医学临床研究	10.3969/j.issn.1671-7171.2014.05.040		×
499	柯慧娟, et al.	2021	重症超声引导下液体复苏与早期目标导向治疗对复苏效果	%J			×
500	亢春苗, et al.	2021	迷你容量负荷试验联合床旁超声心动图快速评估重症机械通气患者容量反应性	宁夏医科大学学报	10.16050/j.cnki.issn1674-6309.2021.08.012		×
501	康瑞; 杨千朋	2018	大黄红藤消炎汤配合超声引导下经皮穿刺置管引流术治疗急性胰腺炎合并胰腺周围组织坏死感染的研究	现代中西医结合杂志			×
502	康健, et al.	2020	床旁超声监测脓毒症患者胃肠功能障碍的研究进展	中华急诊医学杂志	10.3760/cma.j.issn.1671-0282.2020.01.022		×
503	金仲群, 王. A. 史. A. 宋. A. 柴. A. 王. A.	2019	下腔静脉呼吸变异率在脓毒症休克中的应用价值	临床肺科杂志			×
504	金康平, et al.	2015	下腔静脉管径呼吸变异指数对机械通气感染性休克容量反应预测	中华急诊医学杂志							×
505	焦云, 宋. A. 王. A. 凌. A. 吴. A.	2021	床旁膈肌超声评价电针预防脓毒症患者获得性肌无力的效果	临床超声医学杂志			×
506	焦琳	2020	超声心输出量监测技术在脓毒症诊疗应用	临床检验杂志：电子版			×
507	焦光宇, 韩. A. 潘. A. 宋. A. 廖. A. 武. A. 陈. A. 柳. A.	2020	床旁超声评估脓毒症患者膈肌的形态与功能研究	中华结核和呼吸杂志			×
508	蒋兴, et al.	2021	小剂量容量负荷试验联合重症超声监测在脓毒性休克患者容量反应性评估中的应用研究	中外医学研究	10.14033/j.cnki.cfmr.2021.30.014		×
509	蒋琪, et al.	2020	超声内镜引导下胆管引流在恶性胆管梗阻中的研究进展	第二军医大学学报	10.16781/j.0258-879x.2020.08.0880		×
510	蒋菊琴, et al.	2022	血清HBDH联合心脏超声对老年脓毒症合并急性心功能不全病人预后的评估价值	中西医结合心脑血管病杂志			×
511	蒋国群, 周. A.	2023	不同时间膈肌超声对急性肠梗阻术后膈肌功能恢复的评估价值	中国现代普通外科进展			×
512	姜云峰, et al.	2020	床旁超声指导下液体复苏在脓毒症休克患者中运用分析	系统医学	10.19368/j.cnki.2096-1782.2020.06.047		×
513	姜雯娟, 罗. A. 王. A.	2017	床旁超声监测下腔静脉内径在指导脓毒性休克患者早期液体复苏治疗中的应用	新疆医学			×
514	姜明明, et al.	2020	胸部超声对脓毒症患者机械通气撤机结果的预测价值研究	中国全科医学			×
515	江信睿, et al.	2021	斑点追踪超声心动图在脓毒症心肌病中的研究进展	中华急诊医学杂志	10.3760/cma.j.issn.1671-0282.2021.03.024		×
516	江其影, et al.	2019	床旁超声指导脓毒性休克患者早期液体复苏的临床研究	临床医药文献电子杂志	10.16281/j.cnki.jocml.2019.49.031		×
517	江飞, 漆. A. 杨. A. 张. A. 李. A. 蔡. A. 张. A.	2020	下腔静脉呼吸变异指数在感染性休克早期目标导向治疗中的临床应用	中国呼吸与危重监护杂志			×
518	黄中伟, 王. A. 胡. A. 杜. A. 魏. A. 过. A.	2017	行液体复苏后肾脏超声对重症脓毒症患者全身及肾脏灌注改变的临床意义	山西医药杂志			×
519	黄永斌, et al.	2014	低压冲洗经皮肾镜超声碎石清石术48例	中国内镜杂志			×
520	黄樱菲	2021	早期床旁心脏超声及心脏生物学标志物对严重脓毒症患者预后的预测价值	智慧健康	10.19335/j.cnki.2096-1219.2021.14.005		×
521	黄晓星, et al.	2023	床旁超声胃窦运动指数与脓毒症胃肠功能障碍患者预后的相关性分析	中国急救复苏与灾害医学杂志			×
522	黄晓波, 张. A. 李. A. 潘. A. 王. A.	2021	经胸肺部超声彗尾征及血管外肺水指数在脓毒症患者预后评估中的价值	中华危重病急救医学			×
523	黄熙媛, 席. A.	2012	肝包虫囊肿93例并发细菌感染超声特征分析	临床军医杂志			×
524	黄文达, et al.	2022	ICU患者改良重症超声快速管理(M-CCUE)方案评估与APACHEⅡ评分关联性分析	保健文汇			×
525	黄婷, 邱. A. 黄. A. 苏. A. 简. A.	2014	介入超声置管引流联合胆道镜清创治疗胰周脓肿	肝胆胰外科杂志			×
526	黄青青, 朱. A. 万. A. 万. A. 王. A. 苏. A. 廖. A.	2016	肱动脉峰流速变异度和下腔静脉呼吸变异度	当代医学			×
527	黄木春, et al.	2008	B超引导下经皮肾镜气压弹道联合超声碎石术治疗肾结石118例报告	临床泌尿外科杂志	10.3969/j.issn.1001-1420.2008.07.013		×
528	黄鹂, et al.	2023	超声引导经皮腹膜后引流胰周感染的常用路径分析	中华普通外科杂志	10.3760/cma.j.cn113855-20230207-00047		×
529	黄科铭, 刘. A. 邓. A. 覃. A. 傅. A.	2022	床旁超声在脓毒症患者机械通气脱机评估中的应用价值	影像研究与医学应用			×
530	黄俊波	2014	超声引导下经直肠6点、12点前列腺定位穿刺活检术诊断前列腺癌的临床应用价值	临床医学工程			×
531	黄红丽, et al.	2020	床旁超声联合小剂量容量负荷试验评估脓毒症休克患者容量反应性的价值	河南医学研究			×
532	黄鹤, et al.	2021	超声治疗用于脓毒症大鼠模型的效果初探	中华危重病急救医学			×
533	黄河; 吴启文	2021	床旁超声检测指导液体复苏治疗重症脓毒症患者的临床价值分析	国际医药卫生导报			×
534	黄滨, 郑. A. 刘. A. 张. A.	2023	床旁超声在脓毒症休克患者补液中的应用价值	影像科学与光化学			×
535	滑立伟, 段. A. 夏. A. 赵. A. 严. A.	2018	床旁超声引导颈内静脉穿刺置管在脓毒症休克患者中的应用价值	河北医药			×
536	胡振杰; 刘丽霞	2017	超声与急性肾损伤肾灌注评价	中国实用内科杂志	10.19538/j.nk2017080104		×
537	胡玉辉, et al.	2010	经皮肾镜超声联合气压弹道碎石术一期治疗上尿路结石合并脓肾	中国医刊	10.3969/j.issn.1008-1070.2010.08.026		×
538	胡业深, 章. A. 刘. A. 罗. A. 徐. A. 郭. A. 林. A.	2011	经直肠超声引导下前列腺系统10点穿刺活检术的临床应用	实用临床医学（江西）			×
539	胡雪莲, et al.	2018	静动脉血二氧化碳分压差联合下腔静脉呼吸变异度在脓毒性休克患者容量复苏中的价值	宁夏医学杂志	10.13621/j.1001-5949.2018.09.0788		×
540	胡伟, 钟. A. 谢. A. 左. A. 江. A. 王. A. 詹. A.	2022	超声监测肾动脉阻力指数在非脓毒症高危孕产妇急性肾损伤中的应用价值	武汉大学学报：医学版			×
541	胡庆河, et al.	2022	早期床旁超声测量脓毒症患者股四头肌变化对住院死亡的诊断价值	中华危重病急救医学			×
542	胡漫林, et al.	2021	重症超声指导脓毒性休克液体管理的临床效果分析	基层医学论坛	10.19435/j.1672-1721.2021.01.044		×
543	胡蕾, 孙. A. 鹿. A. 余. A. 李. A. 郑. A. 贾. A. 张. A.	2017	不同方法预测脓毒症患者容量反应性的准确性：超声法、PiCCO法与传统法的比较	中华麻醉学杂志			×
544	胡娟娟; 陈庆丽	2018	经直肠超声引导下前列腺活检术患者围术期护理	齐鲁护理杂志	10.3969/j.issn.1006-7256.2018.18.014		×
545	胡葭鑫, 孟. A. 周. A. 查. A. 曹. A.	2020	最适宜下腔静脉宽度指导脓毒症休克患者个体化液体管理的应用价值	安徽医科大学学报			×
546	胡芳宝, 窦. A. 王. A. 凌. A. 郑. A. 王. A. 王. A. 刘. A.	2023	Picco联合重症超声在脓毒症休克患者中的应用	现代医药卫生			×
547	胡春林, 章. A. 徐. A.	2020	经胸超声观察96例脓毒症患者左心室功能的变化	岭南急诊医学杂志			×
548	胡称心	2023	床旁超声与中心静脉压监测指导早期液体复苏在脓毒性休克患者中的应用	医疗装备			×
549	胡才宝, et al.	2017	重症超声在脓毒症诊治中的应用	中华诊断学电子杂志			×
550	胡斌, 郑. A. 王. A. 荆. A.	2017	超声引导微创经皮肾镜碎石取石术治疗肾结石临床疗效分析	中国实用医药			×
551	胡斌, et al.	2022	下腔静脉呼吸变异度联合肺部超声评分对脓毒症休克患者容量反应性的评估价值	中国急救复苏与灾害医学杂志			×
552	侯俊民, et al.	2011	超声引导经皮置管引流治疗急性胰腺炎早期急性液体积聚疗效分析	胃肠病学	10.3969/j.issn.1008-7125.2011.12.009		×
553	洪扬, et al.	2018	超声引导下经皮肾镜取石术治疗肾盏憩室结石的安全性和有效性分析	临床泌尿外科杂志	10.13201/j.issn.1001-1420.2018.02.007		×
554	贺文娟, 李. A.	2013	超声引导穿刺及置管引流在术后腹部脓肿治疗中的应用	中华医学超声杂志：电子版			×
555	何招辉, et al.	2022	下腔静脉变异度联合中心静脉-动脉血二氧化碳分压差指导脓毒性休克患者液体复苏的疗效分析	中华危重病急救医学					×
556	何云	2021	PiCCO监测与重症超声指导液体复苏治疗脓毒症休克的临床价值研究	中国医学创新			×
557	何羽, 吕. A.	2022	床旁超声指导重症脓毒症患者早期液体复苏的临床意义	世界复合医学			×
558	何英, et al.	2020	被动抬腿试验与下腔静脉呼吸变异指数在脓毒性休克并ARDS液体复苏中的指导意义	中国医药指南	10.15912/j.cnki.gocm.2020.28.029		×
559	何小舟, 曹. A. 宋. A. 徐. A. 许. A.	2011	经皮肾镜气压弹道联合超声碎石术治疗感染性肾结石	中国微创外科杂志			×
560	何涛涛, et al.	2021	生脉注射液联合超声指导下液体复苏治疗脓毒性休克临床研究	新中医	10.13457/j.cnki.jncm.2021.20.019		×
561	何罗宜, et al.	2021	床旁超声评估机械通气脓毒症患者血容量状态的临床研究	实用医学杂志			×
562	何磊, 许. A. 李. A. 吴. A.	2021	心肺超声对老年脓毒症患者机械通气撤机结果的预测价值	实用医技杂志			×
563	韩照熠, 王. A. 冯. A. 姜. A. 李. A.	2022	重症超声评估脓毒症患者血流动力学的应用研究	中文科技期刊数据库（文摘版）医药卫生			×
564	韩耀国, et al.	2018	经颅多普勒超声评估脓毒症相关性谵妄的临床研究	安徽医药			×
565	韩旭东, 任. A. 林. A.	2021	肺部超声与PiCCO在脓毒症患者液体复苏时肺水监测中的对比研究	南通大学学报：医学版			×
566	韩铭欣, et al.	2020	床旁超声评估脓毒症患者膈肌的形态与功能研究	中华结核和呼吸杂志			×
567	韩佳滨, et al.	2020	床旁超声指导重症脓毒症患者早期液体复苏治疗的临床应用价值分析	中国现代医生			×
568	郭志强, et al.	2016	感染性休克患者中心静脉-动脉血二氧化碳分压差与无创超声心输出量监测技术测量心指数的临床分析	中国医刊			×
569	郭雅, 邓. A. 文. A. 徐. A. 王. A. 吴. A. 彭. A.	2020	超声引导下穿刺置管联合胆道镜清创引流在严重腹腔感染中的应用	中国普外基础与临床杂志			×
570	郭筱王; 武冬	2022	超声心动图联合血清H-FABP对脓毒症心肌损伤病人的诊断及预后价值分析	中西医结合心脑血管病杂志			×
571	郭晓理, et al.	2022	床旁超声监测与BUN、D-D对脓毒症患儿肾脏损伤的诊断分析	影像科学与光化学			×
572	郭文纯, 张. A. 梁. A. 杨. A. 陈. A.	2022	床旁重症超声对NICU脓毒性休克新生儿的诊治价值	现代医院			×
573	郭申杰	2017	经直肠超声引导下前列腺穿刺活检术后全身炎症反应综合征相关因素分析及护理对策	河南外科学杂志			×
574	郭瑞君, 王. A. 何. A. 张. A. 朱. A. 葛. A. 郭. A.	2022	床旁超声评估脓毒症患者肝脏血流动力学参数与血乳酸的关系	中国超声医学杂志			×
575	郭霂星, 魏. A. 姚. A.	2023	超声指导下腔静脉塌陷指数在重症脓毒症患者液体复苏中的应用	中文科技期刊数据库(全文版)医药卫生			×
576	郭霂星, 魏. A. 姚. A.	2023	超声指导下腔静脉塌陷指数在重症脓毒症患者液体复苏中的应用	中文科技期刊数据库(全文版)医药卫生		×
577	郭民, 孙. A. 张. A. 陈. A. 王. A. 马. A. 赵. A. 罗. A.	2019	超声造影定量分析评价脓毒血症兔致急性肾损伤肾功能状态的研究	系统医学			×
578	郭俊生, et al.	2017	经皮肾镜超声碎石治疗感染性肾结石体会	内蒙古医学杂志	10.16096/J.cnki.nmgyxzz.2017.49.09.008		×
579	郭建升, et al.	2022	下腔静脉呼吸变异率对脓毒症患者血容量状态的判断意义	河北医药			×
580	郭建康, et al.	2022	腹部超声联合白细胞介素-6检测对新生儿坏死性小肠结肠炎的诊断及预后评估价值	中华妇幼临床医学杂志（电子版）	10.3877/cma.j.issn.1673-5250.2022.04.009		×
581	廣瀬仁, 李. A. 天. A.	2008	超声刀在骨骼化乳内动脉采取中的应用	中国医师杂志			×
582	顾庆, 张. A. 丁. A. 杨. A.	2017	床旁超声在感染性休克患者血流动力学监测中的临床研究	河北医科大学学报			×
583	顾承东, 陶. A. 张. A. 王. A. 刘. A. 齐. A. 闫. A. 陆. A.	2013	超声测量下腔静脉在脓毒症休克中的应用	中华急诊医学杂志				×
584	古丽菲热·塔依尔, et al.	2022	经颅多普勒超声在脓毒症相关性脑病中的应用	临床内科杂志			×
585	龚隽, 魏. A. 葛. A. 马. A. 张. A. 高. A.	2011	2种超声引导下经皮肾镜取石术式的并发症	医学研究生学报			×
586	高玉杰, 李. A. 赵. A. 李. A. 崔. A.	2023	超声引导经直肠13针系统联合认知融合靶向前列腺穿刺术的临床观察	医学影像学杂志			×
587	高晓览, et al.	2015	床边实时超声检查对指导脓毒症患者抗凝治疗的临床意义	安徽医学			×
588	高小峰, 明. A. 王. A. 彭. A. 李. A. 方. A. 王. A.	2018	超声引导经皮肾镜取石术治疗肥胖患者(BMI≥35kg/m^2)的经验与体会(附35例报告)	临床泌尿外科杂志			×
589	高伟, 姜. A. 郑. A.	2020	床旁超声指导下液体复苏在脓毒症休克患者中运用分析	系统医学			×
590	高山; 张永	2021	床边下腔静脉超声指标及中心静脉压对脓毒性休克患者容量反应性的预测价值	中华全科医学	10.16766/j.cnki.issn.1674-4152.001866							√
591	高巨, 袁. A. 李. A. 闫. A.	2021	超声评估膈肌功能围手术期临床应用进展	国际麻醉学与复苏杂志			×
592	高彩霞; 尹晓红	2012	超声引导下经直肠前列腺系统性活检术的护理	吉林医学	10.3969/j.issn.1004-0412.2012.18.154		×
593	甘宇, et al.	2020	超声检测感染性休克患者下腔静脉塌陷指数与PICCO数据的相关性分析	影像科学与光化学			×
594	甘宇, et al.	2020	超声检测感染性休克患者下腔静脉塌陷指数与PICCO数据的相关性分析	影像科学与光化学		×
595	盖晓伟	2021	老年脓毒性休克患者急性胃肠道损伤超声表现及相关性研究	特别健康			×
596	傅丽霞	2022	床旁超声与PICCO指导液体复苏治疗在ICU脓毒症患者中的应用价值研究	医学食疗与健康			×
597	付桂招	2023	床旁超声指导的早期液体复苏在脓毒症休克患者治疗中的应用价值分析	科技与健康			×
598	冯湛华, 黄. A. 詹. A. 柳. A. 唐. A. 黄. A. 吴. A. 叶. A. 扬. A.	2008	B超引导下经皮肾镜气压弹道联合超声碎石术治疗肾结石118例报告	临床泌尿外科杂志			×
599	方勤, et al.	2022	床旁超声指导的早期液体复苏在脓毒症休克患者治疗中应用	岭南急诊医学杂志			×
600	方强, 姜. A. 章. A. 陈. A. 孙. A. 张. A. 胡. A. 孙. A. 许. A.	2019	心肺超声对老年脓毒症患者机械通气撤机结果的预测价值	中国全科医学			×
601	方丽妮, et al.	2017	彩色多普勒超声用于重症感染急性肾损伤的诊断价值	中华医院感染学杂志			×
602	范志刚, 郭. A. 柏. A. 梁. A. 余. A.	2022	腹部超声联合白细胞介素-6检测对新生儿坏死性小肠结肠炎的诊断及预后评估价值	中华妇幼临床医学杂志：电子版			×
603	范先明, et al.	2008	经皮肾镜超声联合弹道一期治疗结石性脓肾	中华泌尿外科杂志	10.3321/j.issn:1000-6702.2008.09.012		×
604	范娟, et al.	2017	超声心输出量监护仪监测脓毒症新生儿心功能的研究	中国小儿急救医学			×
605	段立娟, et al.	2018	床旁超声引导颈内静脉穿刺置管在脓毒症休克患者中的应用价值	河北医药			×
606	杜寨	2020	床旁超声指导重症脓毒症患者早期液体复苏的临床应用价值	中国科技期刊数据库			×
607	杜焘, et al.	2020	超声引导的动脉穿刺在脓毒性休克伴心源性水肿患者应用及护理	按摩与康复医学	10.19787/j.issn.1008-1879.2020.03.035		×
608	杜茗雨; 宋海涛	2023	即时超声在脓毒症休克患者液体复苏治疗中的指导意义	养生大世界	10.3969/j.issn.1671-2269.2023.04.069		×
609	杜明华（编译）	2012	用肱动脉超声评估严重脓毒症和脓毒性休克患者的内皮功能障碍	中国危重病急救医学			×
610	杜立强, et al.	2021	超声监测胃残余量在脓毒症患者肠内营养中应用	临床军医杂志	10.16680/j.1671-3826.2021.11.20		×
611	杜金云; 聂娟	2021	床旁超声监测胃残余量在脓毒症休克患者肠内营养中的应用	当代医学			×
612	杜桂彬, et al.	2020	超声心动图联合心肌损伤标志物及血流动力学监测对脓毒症患者心肌损伤及预后评估的价值	岭南心血管病杂志			×
613	窦勇, 赵. A. 吴. A. 徐. A.	2022	床旁超声指导早期液体复苏在脓毒性休克患者治疗中的应用价值	现代实用医学			×
614	董宏裕	2021	床旁超声与PICCO指导液体复苏治疗在ICU脓毒症患者中的应用价值研究	养生保健指南			×
615	董晨明, 原. A. 杨. A. 袁. A. 李. A. 陈. A.	2020	基于脓毒性休克患者超声引导下液体复苏与早期目标导向治疗复苏效果的系统评价	中华危重病急救医学			×
616	丁瑞, et al.	2020	心型脂肪酸结合蛋白联合心脏超声对脓毒症心功能不全的诊断价值	中华危重病急救医学			×
617	丁明月, et al.	2022	肌肉超声和血浆单核细胞趋化蛋白-1对脓毒症ICU获得性衰弱的诊断价值	中华危重病急救医学			×
618	丁开方	2018	床旁超声监测下腔静脉内径在脓毒性休克液体复苏中的应用	现代养生（下半月版）	10.3969/j.issn.1671-0223.2018.06.039		×
619	丁开方	2018	床旁超声监测下腔静脉内径在脓毒性休克液体复苏中的应用	现代养生（下半月版）	10.3969/j.issn.1671-0223.2018.06.039		×
620	丁邦晗, 刘. A. 黄. A. 奚. A. 唐. A. 叶. A.	2022	肺部超声在严重急性低氧性呼吸衰竭中的应用进展	临床急诊杂志			×
621	邓振沣, et al.	2020	超声引导下穿刺置管联合胆道镜清创引流在严重腹腔感染中的应用	中国普外基础与临床杂志			×
622	邓超; 李景辉	2017	超声指导下腔静脉塌陷指数在重症脓毒症患者液体复苏中的应用价值	中国老年学杂志			×
623	淡珊瑚	2021	肺部超声膈肌运动指标对脓毒症休克患者呼吸机撤离的指导作用	影像研究与医学应用			×
624	单光华, et al.	2020	脓毒症大鼠心肌功能障碍的常规超声心动图与组织多普勒成像分析	中国病理生理杂志			×
625	戴优优, 赵. A. 金. A.	2019	不同时期急性胰腺炎并发无结石性胆囊炎的临床特征及超声声像特征的对比研究	中国药物与临床			×
626	崔立云, et al.	2019	无创超声心排血量监测仪在儿童脓毒性休克容量管理中的应用	国际儿科学杂志			×
627	崔朝勃, 杜. A. 赵. A. 尹. A. 亢. A. 王. A.	2021	超声监测胃残余量在脓毒症患者肠内营养中应用	临床军医杂志			×
628	程涛, et al.	2016	下腔静脉扩张指数在脓毒症休克性急性肾损伤中的作用	中华急诊医学杂志							×
629	程萌, 梁. A. 孙. A. 邢. A. 赵. A.	2023	床旁超声监测胃残余量对急诊科老年脓毒症患者的喂养效果评价	中国病案			×
630	程帆, 戚. A. 饶. A. 林. A. 韩. A. 刘. A. 阮. A. 余. A. 李. A. 宁. A.	2022	超声引导下经腹腔途径经皮肾镜碎石取石术治疗移植肾肾结石的分析	微创泌尿外科杂志			×
631	程超, et al.	2021	床旁重症超声对休克患儿的诊治价值研究	中国小儿急救医学	10.3760/cma.j.issn.1673-4912.2021.01.009		×
632	成少平, et al.	2015	超声引导下经皮肾造瘘治疗梗阻性尿脓毒血症30例报告	现代医学			×
633	陈志旭, et al.	2020	超声心动图参数与脓毒症患儿病情程度和生存情况的关系	中国小儿急救医学			×
634	陈占斌, et al.	2013	超声引导下经皮肝穿刺置管引流治疗细菌性肝脓肿34例	山东医药	10.3969/j.issn.1002-266X.2013.20.031		×
635	陈玉龙, et al.	2016	探讨脓毒症患者实施床边实时超声检查对抗凝治疗的效果影响	临床医药文献电子杂志	10.16281/j.cnki.jocml.2016.37.024		×
636	陈映鹤, 南. A. 王. A.	2015	经皮肾镜联合超声负压吸附治疗鹿角型肾结石	中国中西医结合外科杂志			×
637	陈义富, et al.	2020	机械通气脓毒症休克患者下腔静脉管径/呼吸变异指数与中心静脉压的关系	甘肃医药	10.15975/j.cnki.gsyy.2020.03.007		×
638	陈先俊, et al.	2022	2013—2022年重症超声领域研究进展	%J	10.3969/j.issn.1674-7151.2022.02.015		×
639	陈仙, et al.	2009	并发全身炎症反应综合征的经皮肾镜超声碎石术患者危险因素评估	中国现代手术学杂志	10.16260/j.cnki.1009-2188.2009.02.030		×
640	陈曦, et al.	2019	感染性休克患者下腔静脉直径变异度与动脉血乳酸清除率的关系	中国急救医学	10.3969/j.issn.1002-1949.2019.02.002		×
641	陈卫英; 陈鹏	2018	下腔静脉内径呼吸变异度对非机械通气脓毒性休克容量反应预测	全科医学临床与教育	10.13558/j.cnki.issn1672-3686.2018.06.009		×
642	陈伟焘, 彭. A. 林. A.	2019	超声下ICU脾虚与非脾虚证脓毒症患者股直肌的面积变化研究	广州中医药大学学报			×
643	陈涛, 余. A. 陈. A. 张. A. 覃. A. 陈. A.	2019	重症超声在脓毒性休克血流动力学监测中的应用价值	中华危重病急救医学			×
644	陈素梅, et al.	2020	心脏超声联合心脏标志物在脓毒症心功能不全中的诊断价值	中国实用内科杂志	10.19538/j.nk2020060109		×
645	陈思佳, et al.	2023	感染性休克病原学及经胸超声参数与其容量反应性、NE减量后MAP反应性的关系	中华医院感染杂志	10.11816/cn.ni.2023-221158							√
646	陈蓉, et al.	2023	重症超声指导下液体复苏联合针对性护理在脓毒性休克患者中的应用效果分析	中国社区医师			×
647	陈庆丽, 胡. A.	2018	经直肠超声引导下前列腺活检术患者围术期护理	齐鲁护理杂志			×
648	陈鹏, 陈. A.	2018	下腔静脉内径呼吸变异度对非机械通气脓毒性休克容量反应预测	全科医学临床与教育			×
649	陈明乾, 黄. A. 张. A. 曾. A. 彭. A. 罗. A.	2023	床旁超声胃窦运动指数与脓毒症胃肠功能障碍患者预后的相关性分析	中国急救复苏与灾害医学杂志			×
650	陈俊杰	2019	心脏超声联合被动抬腿试验评价脓毒性休克患者容量反应性的价值	中外医疗	10.16662/j.cnki.1674-0742.2019.11.184		×
651	陈婕, et al.	2021	床边超声心动图监测脓毒症休克患者血容量对右心功能的影响	安徽医学			×
652	陈杰桓, et al.	2023	超声造影对急性肾损伤治疗后肾血流灌注水平的评价	中华腔镜泌尿外科杂志（电子版）	10.3877/cma.j.issn.1674-3253.2023.01.013		×
653	陈佳娜	2023	分析重症超声对脓毒症休克患者血流动力学的监测价值	中国医疗器械信息	10.15971/j.cnki.cmdi.2023.14.025		×
654	陈华, et al.	2021	舌下微循环成像系统联合超声在脓毒性休克容量评估中的应用研究	中外医学研究	10.14033/j.cnki.cfmr.2021.34.002		×
655	陈春燕, et al.	2022	超声心动图参数联合血清学指标预测脓毒症患者心肌损伤的临床价值	临床超声医学杂志	10.16245/j.cnki.issn1008-6978.2022.09.020		×
656	陈斌, et al.	2020	脓毒症患者诊疗中超声心输出量监测技术的应用分析	吉林医学			×
657	车兆平; 卢明曼	2016	低压灌注点触式探针超声碎石治疗肾铸型结石的手术护理要点剖析	国际护理学杂志	10.3760/cma.j.issn.1673-4351.2016.22.022		×
658	车兆平, et al.	2016	逆向灌注顺流冲洗输尿管镜超声碎石术的配合与护理	护士进修杂志	10.16821/j.cnki.hsjx.2016.20.026		×
659	巢建新, 陈. A. 林. A. 朱. A. 沈. A. 许. A. 林. A.	2020	超声心动图参数与脓毒症患儿病情程度和生存情况的关系	中国小儿急救医学			×
660	晁亮, et al.	2011	超声联合气压弹道碎石术治疗高危复杂性肾结石35例临床分析	海南医学	10.3969/j.issn.1003-6350.2011.22.036		×
661	柴艳芬, 刘. A. 姝. 达. A. 王. A. 董. A. 刘. A.	2023	超声无创压力-应变环对脓毒症患者左心收缩功能的评估	实用休克杂志(中英文)			×
662	曾思敏	2020	重症超声对脓毒症休克患者血流动力学的监测价值	现代医用影像学			×
663	曾龙欢, 盛. A. 吕. A. 赵. A.	2021	床旁超声血流动力学评估在脓毒血症急性肾损伤中的运用	中国现代医生			×
664	曹赟杰, et al.	2011	经皮肾镜气压弹道联合超声碎石术治疗感染性肾结石	中国微创外科杂志	10.3969/j.issn.1009-6604.2011.08.013		×
665	曹昆, et al.	2021	无创超声心输出量检测在脓毒性休克中的应用价值	现代医学与健康研究电子杂志			×
666	曹汉彬, 严. A. 海. A. 郑. A. 常. A. 刘. A. 张. A. 张. A. 杜. A.	2021	超声介入在重症急性胰腺炎伴腹腔积液患者中的应用	肝胆外科杂志			×
667	蔡晶晶, et al.	2021	床旁超声在脓毒症患者ICU获得性衰弱中的应用价值	包头医学院学报	10.16833/j.cnki.jbmc.2021.01.002		×
668	蔡潮深, et al.	2020	重症超声在脓毒性休克患者早期液体复苏治疗中的应用价值分析	中国现代药物应用	10.14164/j.cnki.cn11-5581/r.2020.15.049		×
669	卞玉霞, et al.	2015	点触式探针超声碎石的围术期护理分析	基层医学论坛			×
670	卞玉霞	2014	逆向顺流冲洗输尿管镜超声碎石治疗输尿管结石的术后护理	齐齐哈尔医学院学报			×
671	贲志飞, 乐. A. 王. A.	2022	二维斑点追踪超声心动图联合lncRNA-肺腺癌转移相关转录因子1对脓毒症心肌病的早期诊断价值	中华危重症医学杂志：电子版			×
672	拜合提尼沙·吐尔地, 左. A. 孙. A.	2021	肾皮质超声造影定量分析可预测脓毒症发生急性肾损伤的风险	内科急危重症杂志			×
673	白静, et al.	2020	重症超声联合迷你容量负荷对ICU机械通气的脓毒性休克患者容量管理的指导意义	中国临床研究	10.13429/j.cnki.cjcr.2020.07.016		×
674	艾美林, et al.	2019	经颅多普勒超声在早期诊断脓毒症相关性脑病中的临床意义	中华内科杂志			×
675	阿布来提·海里力, 徐. A.	2022	下腔静脉超声指标对脓毒性休克患者液体复苏的预测价值	中国处方药			×
676	阿不来提·海里力	2021	床旁超声监测下腔静脉内径在脓毒性休克患者早期液体复苏治疗中的应用分析	中文科技期刊数据库（全文版）医药卫生			×
677	Zhuang, Y., et al.	2020	[Inferior vena cava diameter combined with lung ultrasound B-line score to guide fluid resuscitation in patients with septic shock]	Zhonghua wei zhong bing ji jiu yi xue	10.3760/cma.j.cn121430-20200611-00463		×
678	Zhu, W., et al.	2016	[Measurement of brachial artery velocity variation and inferior vena cava variability to estimate fluid responsiveness]	Zhonghua wei zhong bing ji jiu yi xue	10.3760/cma.j.issn.2095-4352.2016.08.009		×
679	Zhaohui, H., et al.	2022	Efficacy analysis of inferior vena cava variability combined with difference of central venous-to-arterial partial pressure of carbon dioxide on guiding fluid resuscitation in patients with septic shock	Chinese Critical Care Medicine	10.3760/cma.j.cn121430-20210621-00918		×
680	Zhao, J.; Wang, G.	2016	Inferior Vena Cava Collapsibility Index is a Valuable and Non-Invasive Index for Elevated General Heart End-Diastolic Volume Index Estimation in Septic Shock Patients	Medical Science Monitor	10.12659/msm.897406							√
681	Yildizdas, D., et al.	2021	Point-of-care ultrasound assessment of the inferior vena cava distensibility index in mechanically ventilated children in the operating room	Turkish journal of medical sciences	10.3906/sag-2006-300		×
682	Yildizdas, D., et al.	2021	Point-of-care ultrasound assessment of the inferior vena cava distensibility index in mechanically ventilated children in the operating room	Turkish journal of medical sciences	10.3906/sag-2006-300	×
683	Yıldırım, F., et al.	2017	A rare reason for hyperlactatemia in a critical patient after a major abdominal surgery: Thiamine deficiency	Journal of Medical and Surgical Intensive Care Medicine	10.5152/dcbybd.2017.1461		×
684	Yealy, D. M., et al.	2014	A Randomized Trial of Protocol-Based Care for Early Septic Shock	New England Journal of Medicine	10.1056/NEJMoa1401602		×
685	Yarra, P.; Rodriguez, A.	2011	Abdominal Compartmental Syndrome (ACS) secondary to clostridium difficile colitis	American Journal of Gastroenterology	10.1038/ajg.2011.336_7		×
686	Yan, Z., et al.	2020	Inferior vena cava diameter combined with lung ultrasound B-line score to guide fluid resuscitation in patients with septic shock	Chinese Critical Care Medicine	10.3760/cma.j.cn121430-20200611-00463		×
687	Yamanoʇlu, N. G. Ç., et al.	2015	The role of inferior vena cava diameter in volume status monitoring; The best sonographic measurement method?	American Journal of Emergency Medicine	10.1016/j.ajem.2014.12.014		×
688	Yamanoglu, N. G. C., et al.	2015	The role of inferior vena cava diameter in volume status monitoring; the best sonographic measurement method?	American Journal of Emergency Medicine	10.1016/j.ajem.2014.12.014		×
689	Yamaguchi, Y., et al.	2022	Ultrasound assessment of the inferior vena cava in children: A comparison of sub-xiphoid and right lateral coronal views	Journal of clinical ultrasound : JCU	10.1002/jcu.23061		×
690	Xiong, Z., et al.	2022	Predictive Value of the Respiratory Variation in Inferior Vena Cava Diameter for Ventilated Children With Septic Shock	Frontiers in Pediatrics	10.3389/fped.2022.895651		×
691	Xiong, Z., et al.	2022	Predictive Value of the Respiratory Variation in Inferior Vena Cava Diameter for Ventilated Children With Septic Shock	Frontiers in Pediatrics	10.3389/fped.2022.895651	×
692	Xiao, T., et al.	2023	A study protocol for investigating the sonographic characteristics of neonates with critical illness: An observational cohort study	BMJ paediatrics open	10.1136/bmjpo-2023-001975		×
693	Xavier, R., et al.	2018	Assessment of inferior vena cava size as a static parameter to predict fluid responsiveness in ventilated patients with circulatory failure	Annals of intensive care	10.1186/s13613-017-0345-7		×
694	Wunder, J., et al.	2018	The relationship between inferior vena cava and internal jugular vein collapsibility in sepsis patients in the emergency department	Academic Emergency Medicine	10.1111/acem.13424		×
695	Wun, M. K., et al.	2022	A review of 91 canine and feline red-bellied black snake (Pseudechis porphyriacus) envenomation cases and lessons for improved management	Australian veterinary journal	10.1111/avj.13159		×
696	Woodman, G. E., et al.	1996	Actions of acute ethanol intoxication on cardiopulmonary function after an endotoxin challenge	Surgery	10.1016/S0039-6060(96)80245-5		×
697	Wong, A., et al.	2022	A Protective Fluid Resuscitation Strategy In HF Patients With Sepsis Does Not Significantly Influence Mortality	Journal of cardiac failure	10.1016/j.cardfail.2022.03.070		×
698	Willner, C.; Bozyk, P. D.	2018	A risk-factor derived, equation-based approach as a predictor for severe sepsis/septic shock and associated clinical outcomes	American journal of respiratory and critical care medicine			×
699	Weingart, S., et al.	2012	A quality initiative to improve care and reduce mortality in severe sepsis: The stop sepsis collaborative	Critical care medicine	10.1097/01.ccm.0000425605.04623.4b		×
700	Weihua, Z., et al.	2018	Measurement of brachial artery velocity variation and inferior vena cava variability to estimate fluid responsiveness	Chinese Critical Care Medicine	10.3760/cma.j.issn.2095-4352.2016.08.009		×
701	Weihua, Z., et al.	2018	Measurement of brachial artery velocity variation and inferior vena cava variability to estimate fluid responsiveness	Chinese Critical Care Medicine	10.3760/cma.j.issn.2095-4352.2016.08.009	×
702	Warstadt, N., et al.	2021	A quality initiative to improve sepsis bundle compliance through utilization of an ehr tool	Critical care medicine	10.1097/01.ccm.0000730816.73431.ae		×
703	Wan, J., et al.	2021	A review on staphylococcus aureus bacteraemia presentation and management at A Tertiary Children's Hospital	Archives of disease in childhood	10.1136/archdischild-2021-rcpch.776		×
704	Waheed, S., et al.	2019	A rare occult malignancy causing persistent hypotension	American journal of respiratory and critical care medicine			×
705	Vocat, A., et al.	2018	A septic infant from infected mother	Swiss medical weekly			×
706	Velik, C., et al.	2022	A rare erythrodermic presentation of pemphigus vulgaris	Australasian Journal of Dermatology	10.1111/ajd.13_13832		×
707	Vayngortin, T., et al.	2019	A Rare Cause of Shock in an Infant Cor Triatriatum	Pediatric emergency care	10.1097/pec.0000000000001162		×
708	Valladolid, C., et al.	2019	Acquired ADAMTS-13 deficiency in a porcine model of methicillin-resistant Staphylococcus Aureus (MRSA) Sepsis-induced multiple organ dysfunction syndrome (MODS)	Research and Practice in Thrombosis and Haemostasis	10.1002/rth2.12229		×
709	Valette, X., et al.	2020	Subcostal versus transhepatic view to assess the inferior vena cava in critically ill patients	Echocardiography (Mount Kisco, N.Y.)	10.1111/echo.14802		×
710	Vaish, H., et al.	2017	The Correlation Between Inferior Vena Cava Diameter Measured by Ultrasonography and Central Venous Pressure	Indian journal of pediatrics	10.1007/s12098-017-2433-y		×
711	Upadhyay, V., et al.	2020	Comparison of superior vena cava & inferior vena cava diameter changes by echocardiography in predicting fluid responsiveness in mechanically ventilated patients	Critical Care	10.1186/s13054-020-2772-3		×
712	Tiba, M. H., et al.	2016	Dynamic Limb Bioimpedance and Inferior Vena Cava Ultrasound in Patients Undergoing Hemodialysis	Asaio Journal	10.1097/mat.0000000000000355		×
713	Theerawit, P., et al.	2016	Inferior vena cava diameter variation compared with pulse pressure variation as predictors of fluid responsiveness in patients with sepsis	Journal of critical care	10.1016/j.jcrc.2016.07.023							√
714	Takahashi, K., et al.	2012	A successfully treated case of severe sepsis after chemotherapy for malignant lymphoma due to rapid and early initiation of treatment	Anesthesia and Resuscitation			×
715	Taccheri, T., et al.	2021	Do changes in pulse pressure variation and inferior vena cava distensibility during passive leg raising and tidal volume challenge detect preload responsiveness in case of low tidal volume ventilation?	Critical care (London, England)	10.1186/s13054-021-03515-7		×
716	Sugrue, M.	2017	Abdominal compartment syndrome and the open abdomen: Any unresolved issues?	Current opinion in critical care	10.1097/MCC.0000000000000371		×
717	Stull, M. S.	2014	Abdominal compartment syndrome: A deadly cascade	Journal of general internal medicine			×
718	Stone, M. B.; Huang, J. V.	2013	Inferior Vena Cava Assessment: Correlation with CVP and Plethora in Tamponade	Global heart	10.1016/j.gheart.2013.11.004		×
719	Stewart, R. M., et al.	1995	Actions of prostaglandin E1 on lipopolysaccharide-evoked responses in vivo and in vitro following resuscitated trauma	Shock (Augusta, Ga.)			×
720	Spiliotaki, E., et al.	2022	Inferior vena cava ultrasonography in the assessment of intravascular volume status and fluid responsiveness in the emergency department and intensive care unit: A critical analysis review	Journal of clinical ultrasound : JCU	10.1530/ERP-19-0051		×
721	Spiegel, R. J.; McCurdy, M. T.	2018	Inferior vena cava variation predicts fluid responsiveness during dysrhythmias: A rational rearrangement of chairs on The Titanic	Annals of translational medicine	10.21037/atm.2018.10.36		×
722	Soliman, M., et al.	2022	The Validity of Carotid Doppler Peak Velocity and Inferior Vena Cava Collapsibility Index in Identifying the Fluid Responders in Mechanically Ventilated Septic Shock Patients	Open Access Macedonian Journal of Medical Sciences	10.3889/oamjms.2022.8375		×
723	Smit, M., et al.	2017	Abdominal compartment syndrome: Special considerations after liver transplant surgery	Anaesthesiology intensive therapy			×
724	Skipworth, R. J. E.; Fearon, K. C. H.	2008	Acute abdomen: peritonitis	Surgery	10.1016/j.mpsur.2008.01.004		×
725	Shi, D., et al.	2018	Abdominal compartment syndrome in severe pancreatitis	American journal of respiratory and critical care medicine			×
726	Shah, M., et al.	2022	A UNIQUE CASE OF SEVERE PULMONARY NOCARDIOSIS PRESENTING WITH ARDS AND CARDIOGENIC SHOCK	Chest	10.1016/j.chest.2022.08.789		×
727	Sethi, D., et al.	2023	Role of Inferior Vena Cava Collapsibility Index in the Prediction of Hypotension Associated With Central Neuraxial Block: A Prospective Observational Study	Journal of ultrasound in medicine : official journal of the American Institute of Ultrasound in Medicine	10.1002/jum.16214		×
728	Sedghi, S., et al.	2022	A study on acute oral caffeine intoxication and its treatment strategies in domestic pigeons (Columba livia domestica)	Veterinary Research Forum	10.30466/vrf.2020.122469.2881		×
729	Schmidt, G. A.	2017	Should Acute Fluid Resuscitation Be Guided Primarily by Inferior Vena Cava Ultrasound for Patients in Shock? Yes	Chest	10.1016/j.chest.2016.11.021		×
730	Schefold, J. C., et al.	2010	INFERIOR VENA CAVA DIAMETER CORRELATES WITH INVASIVE HEMODYNAMIC MEASURES IN MECHANICALLY VENTILATED INTENSIVE CARE UNIT PATIENTS WITH SEPSIS	Journal of Emergency Medicine	10.1016/j.jemermed.2007.11.027		×
731	Sawe, H. R., et al.	2016	Predicting Fluid Responsiveness Using Bedside Ultrasound Measurements of the Inferior Vena Cava and Physician Gestalt in the Emergency Department of an Urban Public Hospital in Sub-Saharan Africa	PloS one	10.1371/journal.pone.0162772		×
732	Sawe, H. R., et al.	2016	Predicting Fluid Responsiveness Using Bedside Ultrasound Measurements of the Inferior Vena Cava and Physician Gestalt in the Emergency Department of an Urban Public Hospital in Sub-Saharan Africa	PloS one	10.1371/journal.pone.0162772	×
733	Saber, H. M., et al.	2022	Respirophasic Carotid Peak Systolic Velocity Variation as a Predictor of Volume Responsiveness in Mechanically Ventilated Patients with Septic Shock	Egyptian Journal of Critical Care Medicine	10.1097/ej9.0000000000000043							√
734	Ryuge, A., et al.	2021	Acquired fanconi syndrome in a patient with nontyphoidal salmonella bacteremia	Internal Medicine	10.2169/internalmedicine.5932-20		×
735	Rurak, K., et al.	2018	The predictive accuracy of variations in inferior vena cava diameter, pulse pressure, and central venous pressure with respiration in determining volume status of critically ill patients	American journal of respiratory and critical care medicine			×
736	Rose, H. S., et al.	2020	Abdominal Distention and Emesis in a Term Neonate	Journal of Emergency Medicine	10.1016/j.jemermed.2020.02.003		×
737	Reddy, V.; Damluji, A.	2012	A treatment approach to methicillin-resistant staphylococcus aureus (MRSA) septic pulmonary emboli and bacteremia with out evidence of endocarditis	Journal of general internal medicine			×
738	Rauschka, H., et al.	2007	Acute cerebral white matter damage in lethal salicylate intoxication	Neurotoxicology	10.1016/j.neuro.2006.06.010		×
739	Rajasurya, V.; Surani, S.	2020	Abdominal compartment syndrome: Often overlooked conditions in medical intensive care units	World journal of gastroenterology	10.3748/wjg.v26.i3.266		×
740	Radzi, N. A. M.; Ningkan, A.	2019	A rare complication of oropharyngeal infection: A case report of Lemierre's syndrome	Malaysian Journal of Pathology			×
741	Qian, J., et al.	2016	A survey of the first-hour basic care tasks of severe sepsis and septic shock in pediatric patients and an evaluation of medical simulation on improving the compliance of the tasks	Journal of Emergency Medicine	10.1016/j.jemermed.2015.05.040		×
742	Puig, G., et al.	2013	A unique case of septic shock and anemia due to an aortocolonic fistula via a hartmann's pouch	American Journal of Gastroenterology	10.1038/ajg.2013.267		×
743	Price, S.	2023	A Unique Case of Tuberculosis Induced Acute Respiratory Distress Syndrome	American journal of respiratory and critical care medicine	10.1164/ajrccm-conference.2023.A61		×
744	Preau, S., et al.	2017	Diagnostic Accuracy of the Inferior Vena Cava Collapsibility to Predict Fluid Responsiveness in Spontaneously Breathing Patients With Sepsis and Acute Circulatory Failure	Critical care medicine	10.1097/ccm.0000000000002090							√
745	Praeger, J., et al.	2016	Inferior vena cava diameter and variability are inaccurate surrogates of circulating blood volume	Critical care medicine	10.1097/01.ccm.0000508829.10565.02		×
746	Pleşa-Furda, P., et al.	2021	Abdominal Sepsis - Current Definitions and Practice	Chirurgia (Bucharest, Romania : 1990)	10.21614/chirurgia.116.6 Suppl.S16		×
747	Pizarro, C. F., et al.	2005	Absolute and relative adrenal insufficiency in children with septic shock	Critical care medicine	10.1097/01.Ccm.0000159854.23324.84		×
748	Pham, M., et al.	2015	Acetaminophen Associated 5-Oxoproline Acidosis in an Anuric End-Stage Renal Disease Patient	Journal of the American Society of Nephrology			×
749	Pfortmueller, C. A.; Fleischmann, E.	2016	Acetate-buffered crystalloid fluids: Current knowledge, a systematic review	Journal of critical care	10.1016/j.jcrc.2016.05.006		×
750	Patel, S. B., et al.	2012	Ability to obtain echocardiographic views in ICU patients with shock	American journal of respiratory and critical care medicine			×
751	Patel, N. K.; Meinke, L.	2012	A rare cause of necrotizing fasciitis in a patient with systemic lupus erythematosus	American journal of respiratory and critical care medicine			×
752	Patel, I., et al.	2015	A rare case of emphysematous gastritis	American Journal of Gastroenterology			×
753	Parker, M. J., et al.	2016	A trial to determine whether septic shock-reversal is quicker in pediatric patients randomized to an early goal-directed fluid-sparing strategy versus usual care (SQUEEZE): Study protocol for a pilot randomized controlled trial	Trials	10.1186/s13063-016-1689-2		×
754	Nwokolo, M.; Fletcher, J.	2013	A rare case of hypopituitarism with psychosis	Endocrinology, Diabetes and Metabolism Case Reports	10.1530/EDM-13-0007		×
755	Neuschwander, A., et al.	2020	Accuracy of a multiparametric score based on pulse wave analysis for prediction of fluid responsiveness: ancillary analysis of an observational study	Canadian journal of anaesthesia = Journal canadien d'anesthesie	10.1007/s12630-020-01736-y		×
756	Nasr, D. A. M., et al.	2020	Echocardiography for left ventricular outflow tract velocity time integral versus inferior vena cava collapsibility index as a predictor to fluid responsiveness in severe sepsis	QJM : monthly journal of the Association of Physicians	10.1093/qjmed/hcaa039.032		×
757	Nagi, A. I., et al.	2021	Inferior vena cava collapsibility index as a predictor of fluid responsiveness in sepsis-related acute circulatory failure	Ain Shams Journal of Anesthesiology	10.1186/s42077-021-00194-y		×
758	Mulhern, K. J.; Nations, J. A.	2023	A Rapidly Obtainable Result That Can Change Management: The E-Point Septal Separation	American journal of respiratory and critical care medicine	10.1164/ajrccm-conference.2023.D104		×
759	Moses, B.	2019	A zebra in the sicu: Stress cardiomyopathy in a patient admitted for a crohn disease flare	Critical care medicine			×
760	Millington, S. J.	2019	Ultrasound assessment of the inferior vena cava for fluid responsiveness: easy, fun, but unlikely to be helpful	Canadian Journal of Anesthesia-Journal Canadien D Anesthesie	10.1007/s12630-019-01357-0		×
761	Mercolini, F., et al.	2021	Central Venous Pressure Estimation by Ultrasound Measurement of Inferior Vena Cava and Aorta Diameters in Pediatric Critical Patients: An Observational Study	Pediatric critical care medicine : a journal of the Society of Critical Care Medicine and the World Federation of Pediatric Intensive and Critical Care Societies	10.1097/PCC.0000000000002526		×
762	Mendes, R., et al.	2017	Distensibility index of the inferior vena cava in experimental acute respiratory distress syndrome	Respiratory physiology & neurobiology	10.1016/j.resp.2016.12.011		×
763	Melton, S. M., et al.	1999	Acadesine during fluid resuscitation from shock and abdominal sepsis	Critical care medicine	10.1097/00003246-199903000-00037		×
764	McKenna, A., et al.	2016	A review of 26 cases of frostbite in an abaverified burns center	Journal of Burn Care and Research			×
765	McIntyre, L. A., et al.	2007	A survey of Canadian intensivists' resuscitation practices in early septic shock	Critical Care	10.1186/cc5962		×
766	McGee, W. T.	2009	A simple physiologic algorithm for managing hemodynamics using stroke volume and stroke volume variation: physiologic optimization program	Journal of intensive care medicine	10.1177/0885066609344908		×
767	Maso, K., et al.	2019	Achieving quality measures in septic shock patients with heart failure and end stage renal disease	Academic Emergency Medicine	10.1111/acem.13756		×
768	Marklin, G. F., et al.	2020	A stroke volume-based fluid resuscitation protocol decreases vasopressor support and may increase organ yield in brain-dead donors	Clinical transplantation	10.1111/ctr.13784		×
769	Marik, P.; Bellomo, R.	2016	A rational approach to fluid therapy in sepsis	British journal of anaesthesia	10.1093/bja/aev349		×
770	Mansoori, J. N., et al.	2019	A retrospective analysis of fluid resuscitation and risk-adjusted hospital mortality among mechanically ventilated patients with septic shock	American journal of respiratory and critical care medicine			×
771	Manjri, et al.	2014	Comparative evaluation of central venous pressure and sonographic inferior vena cava variability in assessing fluid responsiveness in septic shock	Indian Journal of Critical Care Medicine			×
772	Mandviwala, A., et al.	2017	A rare and fatal case of dobhoff tube placement-associated small bowel perforation presenting with acute leukopenia	American Journal of Gastroenterology	10.1038/ajg.2017.325		×
773	Majeed, K.; Aleyadhy, A.	2011	Inferior vena cava respiratory variability by ultrasound, a predictor of fluid responsiveness in mechanically ventilated pediatric septic shock patients	Critical care medicine	10.1097/01.ccm.0000408627.24229.88		×
774	Mahjoub, Y., et al.	2011	Accuracy of automated continuous calculation of pulse pressure variation in critically ill patients	Intensive care medicine	10.1007/s00134-010-2064-5		×
775	Machare-Delgado, E., et al.	2011	Inferior vena cava variation compared to pulse contour analysis as predictors of fluid responsiveness: a prospective cohort study	Journal of intensive care medicine			×
776	Lujan Varas, J., et al.	2015	Inferior vena cava distensibility index predicting fluid responsiveness in ventilated patients	Intensive care medicine experimental	10.1186/2197-425X-3-S1-A600		×
777	Lu, N., et al.	2017	Exploring the best predictors of fluid responsiveness in patients with septic shock	American Journal of Emergency Medicine	10.1016/j.ajem.2017.03.052							√
778	Lo, M., et al.	2017	A sticky situation: Hypermucoviscous klebsiella pneumoniae causing alternative pyogenic abscess	Journal of general internal medicine			×
779	Liu Xiao, L., et al.	2013	Correlation of Inferior Vena Cava Respiratory Variability Index with Central Venous Pressure and Hemodynamic Parameters in Ventilated Pigs with Septic Shock	Biomedical and Environmental Sciences	10.3967/0895-3988.2013.06.012		×
780	Linares, H. A.	1982	A report of 115 consecutive autopsies in burned children: 1966-80	Burns : journal of the International Society for Burn Injuries	10.1016/0305-4179(82)90007-9		×
781	Lin, W., et al.	2019	Significance of Early Postoperative Arterial Lactic Acid, Inferior Vena Cava Variability, and Central Venous Pressure in Hypovolemic Shock	Emergency Medicine International	10.1155/2019/6504916		×
782	Liles, S. I., et al.	2022	A pseudoaneurysm with true consequences	Journal of Investigative Medicine	10.1136/jim-2022-SRMC.112		×
783	Li, T., et al.	2011	A small dose of arginine vasopressin in combination with norepinephrine is a good early treatment for uncontrolled hemorrhagic shock after hemostasis	Journal of Surgical Research	10.1016/j.jss.2010.02.001		×
784	Lee, Y., et al.	2021	A RARE CASE OF HAFNIA ALVEI BACTEREMIA WITH SEPTIC SHOCK IN AN IMMUNOCOMPETENT ADULT	Chest	10.1016/j.chest.2021.07.2181		×
785	Lee, O. K. E.; Johnston, L.	2005	A systematic review for effective management of central venous catheters and catheter sites in acute care paediatric patients	Worldviews on Evidence-Based Nursing	10.1111/j.1524-475X.2005.04085.x		×
786	Lee, C. W. C., et al.	2016	Development of a fluid resuscitation protocol using inferior vena cava and lung ultrasound	Journal of critical care	10.1016/j.jcrc.2015.09.016		×
787	Leal-Villarreal, M. A. J., et al.	2023	Correlation of Internal Jugular Vein Collapsibility With Central Venous Pressure in Patients With Liver Cirrhosis	The American journal of gastroenterology	10.14309/ajg.0000000000002315		×
788	Lashari, B. H., et al.	2018	Inferior vena cava ultrasound in sepsis; are residents able to identify the right patients?	American journal of respiratory and critical care medicine			×
789	Lam, M. C. W., et al.	2008	Abdominal compartment syndrome complicating paediatric extracorporeal life support: Diagnostic and therapeutic challenges	Anaesthesia and intensive care	10.1177/0310057x0803600517		×
790	Laher, A. E., et al.	2017	A review of hemodynamic monitoring techniques, methods and devices for the emergency physician	American Journal of Emergency Medicine	10.1016/j.ajem.2017.03.036		×
791	Kumar, R.; Kant, S.	2021	A Study to Assess how Effective Extravascular Lung Water Measurement is in Controlling Lung Damage in Critical Care Units	International Journal of Pharmaceutical and Clinical Research			×
792	Kline, M., et al.	2021	A randomized single-blinded simulation-based trial of a novel method for fluid administration to a septic infant	Pediatric emergency care	10.1097/PEC.0000000000001583		×
793	Kincaid, B.; Mehta, R.	2023	A rare case of acute lymphocytic leukemia presenting with pediatric acute liver failure	American Journal of the Medical Sciences	10.1016/S0002-9629(23)00405-6		×
794	Khan, M., et al.	2021	A rare case of rocky mountain spotted fever with encephalitis	Critical care medicine	10.1097/01.ccm.0000728544.50561.80		×
795	Kaur, K. B., et al.	2021	Comparative evaluation of stroke volume variation and inferior vena cava distensibility index for prediction of fluid responsiveness in mechanically ventilated patients	Annals of cardiac anaesthesia	10.4103/aca.ACA_113_20		×
796	Kaur, H., et al.	2021	Point-of-care echocardiography with inferior vena cava dynamics, lactate clearance and ntprobnp are best predictors of hemodynamic status, diastolic dysfunction, response to fluids , and outcomes in cirrhosis with shock	Hepatology (Baltimore, Md.)	10.1002/hep.32187		×
797	Kaur, H., et al.	2021	Point-of-care echocardiography with inferior vena cava dynamics, lactate clearance and ntprobnp are best predictors of hemodynamic status, diastolic dysfunction, response to fluids , and outcomes in cirrhosis with shock	Hepatology (Baltimore, Md.)	10.1002/hep.32187	×
798	Kassar, K., et al.	2019	A Stab in the Heart: Scimitar Pulmonary Venous Anomaly Complicating a Case of Cardiogenic Shock	Journal of cardiac failure	10.1016/j.cardfail.2019.07.155		×
799	Karami, E., et al.	2018	Estimation and tracking of AP-diameter of the inferior vena cava in ultrasound images using a novel active circle algorithm	Computers in Biology and Medicine	10.1016/j.compbiomed.2018.05.001		×
800	Kaiser, R. S., et al.	2023	A Study to Compare Ultrasound-guided and Clinically Guided Fluid Management in Children with Septic Shock	Indian journal of critical care medicine : peer-reviewed, official publication of Indian Society of Critical Care Medicine	10.5005/jp-journals-10071-24410		×
801	Kacar, C. K., et al.	2019	A Two Parameters for the Evaluation of Hypovolemia in Patients with Septic Shock: Inferior Vena Cava Collapsibility Index (IVCCI) Delta Cardiac Output	Medical Science Monitor	10.12659/msm.919434		×
802	John, E., et al.	2016	A small volume of literature on high volume post-obstructive choleresis-a rare diagnosis	American Journal of Gastroenterology	10.1038/ajg.2016.364		×
803	Jenson, A., et al.	2019	A systematic review of fluids and antibiotics for sepsis in low- and middle-income countries	Academic Emergency Medicine	10.1111/acem.13756		×
804	Jaramillo, J.; Garellek, J.	2017	Achromobacter xylosoxidans and enterovirus-rhinovirus co-infection causing ards in a patient with an underlying genetic condition	American journal of respiratory and critical care medicine	10.1164/ajrccmconference.2017.C56		×
805	Iskandir, C., et al.	2018	A startling conclusion: The presence of B lung ultrasonography performed by medical residents did not lead to less fluid administration	American journal of respiratory and critical care medicine			×
806	Huber, W., et al.	2017	A systematic database-derived approach to improve indexation of transpulmonary thermodilution-derived global end-diastolic volume	Journal of clinical monitoring and computing	10.1007/s10877-016-9833-9		×
807	Huang, Y., et al.	2017	Early diagnosis and successful medical treatment of inferior vena cava thrombosis due to sepsis: A case report and review of the literatures	Journal of the American College of Cardiology	10.1016/j.jacc.2017.07.700		×
808	Horejsek, J., et al.	2023	Internal jugular vein collapsibility does not predict fluid responsiveness in spontaneously breathing patients after cardiac surgery	Journal of clinical monitoring and computing	10.1007/s10877-023-01066-6		×
809	Hoesterey, D., et al.	2022	A RARE CASE OF CRITICAL ILLNESS DUE TO ECZEMA HERPETICUM WITH DISSEMINATED HERPES SIMPLEX VIRUS INFECTION	Chest	10.1016/j.chest.2022.08.872		×
810	He, Z., et al.	2022	[Efficacy analysis of inferior vena cava variability combined with difference of central venous-to-arterial partial pressure of carbon dioxide on guiding fluid resuscitation in patients with septic shock]	Zhonghua wei zhong bing ji jiu yi xue	10.3760/cma.j.cn121430-20210621-00918		×
811	He, H., et al.	2023	Application value of bedside ultrasound for assessing volume responsiveness in patients with septic shock	Vojnosanitetski pregled	10.2298/vsp220215069h							√
812	Hamid, K. A., et al.	2019	Sonographic inferior vena cava assessment to predict fluid responsiveness in patients with sepsis	Pediatrics	10.1542/peds.144.2-MeetingAbstract.392		×
813	Hallinan, B.	2012	Abdominal compartment syndrome presenting as diuretic-refractory cardiorenal syndrome	American Journal of Kidney Diseases			×
814	Haliloglu, M., et al.	2016	Internal jugular vein versus inferior vena cava collapsibility index for fluid responsiveness	Critical care medicine	10.1097/01.ccm.0000508869.99323.f9		×
815	Haliloglu, M., et al.	2017	The value of internal jugular vein collapsibility index in sepsis	Ulusal Travma Ve Acil Cerrahi Dergisi-Turkish Journal of Trauma & Emergency Surgery	10.5505/tjtes.2016.04832							√
816	Haliloglu, M., et al.	2016	Internal jugular vein versus inferior vena cava collapsibility index for fluid responsiveness	Critical care medicine	10.1097/01.ccm.0000508869.99323.f9	×
817	Greenstein, Y. Y.; Koenig, S. J.	2014	A Woman in Her 60s With Septic Shock, Abdominal Pain, and a Positive Urinalysis	Chest	10.1378/chest.13-2455		×
818	Gonuguntla, K., et al.	2020	A RARE CAUSE OF RHABDOMYOLYSIS DUE TO SEVERE HYPERNATREMIA	Chest	10.1016/j.chest.2020.09.128		×
819	Göktürk, O., et al.	2022	Comparison of Pleth Variability Index and Inferior Vena Cava Distensibility as a Perfusion Indicator in Sepsis Patients: An Observational Study	Turkiye Klinikleri Journal of Medical Sciences	10.5336/medsci.2021-85651							√
820	Garg, M., et al.	2016	Comparative evaluation of central venous pressure and sonographic inferior vena cava variability in assessing fluid responsiveness in septic shock	Indian journal of critical care medicine : peer-reviewed, official publication of Indian Society of Critical Care Medicine	10.4103/0972-5229.195706		×
821	Garcia-Montilla, R., et al.	2021	Inferior vena cava dilation predicts global cardiac dysfunction in acute respiratory distress syndrome: A strain echocardiographic study	Echocardiography-a Journal of Cardiovascular Ultrasound and Allied Techniques	10.1111/echo.14970		×
822	Garcia, R. U., et al.	2021	Inferior Vena Cava Collapsibility Index to Assess Central Venous Pressure in Perioperative Period Following Cardiac Surgery in Children	Pediatric cardiology	10.1007/s00246-020-02514-9		×
823	Galang, K., et al.	2020	COMPARISON OF NONINVASIVE HEMODYNAMIC MONITORS, RESPIRATORY VARIATION IN INFERIOR VENA CAVA, AND STROKE VOLUME VARIANCE MEASURED BY ESTIMATION OF FINGER CUFF TECHNOLOGY FOR PREDICTION OF FLUID RESPONSIVENESS IN SEPTIC SHOCK	Chest	10.1016/j.chest.2020.09.225		×
824	Funk, D. J., et al.	2015	A randomized controlled trial on the effects of goal-directed therapy on the inflammatory response open abdominal aortic aneurysm repair	Critical Care	10.1186/s13054-015-0974-x		×
825	Fredrick, J., et al.	2023	Abstract #1411391: An Untoward Case of Diabetic Ketoacidosis and Hypertriglyceridemia Pancreatitis in a Young Type 2 Diabetes Patient	Endocrine Practice	10.1016/j.eprac.2023.03.073		×
826	Fok, M.; Kitamura, K.	2022	A RARE MANIFESTATION OF HIP PAIN: GLUTEAL COMPARTMENT SYNDROME	Journal of general internal medicine	10.1007/s11606-022-07653-8		×
827	Fernández, R., et al.	2007	Abdominal compartment syndrome: Case report	Critical Care and Shock			×
828	Feissel, M., et al.	2004	The respiratory variation in inferior vena cava diameter as a guide to fluid therapy	Intensive care medicine	10.1007/s00134-004-2233-5							√
829	Fawzy El Sayed Abdelmaksoud, N., et al.	2023	The use of end-expiratory occlusion test vs. inferior vena cava respiratory variation for the prediction of volume responsiveness in mechanically ventilated patients with sepsis: A comparative study	Egyptian Journal of Anaesthesia	10.1080/11101849.2023.2248738		×
830	Eshman, Y., et al.	2021	A RARE CAUSE OF INTERSTITIAL LUNG DISEASE	Chest	10.1016/j.chest.2021.07.1109		×
831	Elsaeed, A. M. R., et al.	2022	Internal jugular vein distensibility variation and inferior vena cava collapsibility variation with fluid resuscitation as an indicator for fluid management in spontaneously breathing septic patients	Ain Shams Journal of Anesthesiology	10.1186/s42077-022-00226-1							√
832	Elsaeed, A. M. R., et al.	2022	Internal jugular vein distensibility variation and inferior vena cava collapsibility variation with fluid resuscitation as an indicator for fluid management in spontaneously breathing septic patients	Ain Shams Journal of Anesthesiology	10.1186/s42077-022-00226-1	×
833	El-Nawawy, A. A., et al.	2020	Accuracy of Passive Leg Raising Test in Prediction of Fluid Responsiveness in Children	Indian Journal of Critical Care Medicine	10.5005/jp-journals-10071-23432		×
834	Elliott, J.; Donaldson, E.	2019	Acute cholecystitis secondary to dog bite	International Journal of Surgery Case Reports	10.1016/j.ijscr.2019.02.012		×
835	Duwat, A., et al.	2014	The gray zone of the qualitative assessment of respiratory changes in inferior vena cava diameter in ICU patients	Critical Care	10.1186/cc13693		×
836	Dupont, N., et al.	2021	A retrospective study of 237 dogs hospitalized with suspected acute hemorrhagic diarrhea syndrome: Disease severity, treatment, and outcome	Journal of veterinary internal medicine	10.1111/jvim.16084		×
837	Dubick, M. A., et al.	1993	ACUTE AND SUBACUTE TOXICITY OF 7.5-PERCENT HYPERTONIC SALINE 6-PERCENT DEXTRAN-70 (HSD) IN DOGS .2. BIOCHEMICAL AND BEHAVIORAL-RESPONSES	Journal of Applied Toxicology	10.1002/jat.2550130111		×
838	Doucet, J. J., et al.	2020	Ultrasonographic inferior vena cava diameter response to trauma resuscitation after 1 hour predicts 24-hour fluid requirement	The journal of trauma and acute care surgery	10.1097/TA.0000000000002525		×
839	Donati, P. A., et al.	2020	Caudal vena cava collapsibility index as a tool to predict fluid responsiveness in dogs	Journal of veterinary emergency and critical care (San Antonio, Tex. : 2001)	10.1111/vec.13009		×
840	Desai, R., et al.	2013	A rare case of congenital pulmonary adenomatoid malformation associated with bronchoalveolar carcinoma	American journal of respiratory and critical care medicine			×
841	De Lorenzo, R. A., et al.	2012	DOES A SIMPLE BEDSIDE SONOGRAPHIC MEASUREMENT OF THE INFERIOR VENA CAVA CORRELATE TO CENTRAL VENOUS PRESSURE?	Journal of Emergency Medicine	10.1016/j.jemermed.2011.05.082		×
842	Cosentino, G.; Uwaifo, G. I.	2016	Abdominal Distension and Vascular Collapse	Journal of the Mississippi State Medical Association			×
843	Corl, K., et al.	2012	Bedside sonographic measurement of the inferior vena cava caval index is a poor predictor of fluid responsiveness in emergency department patients	Emergency Medicine Australasia	10.1111/j.1742-6723.2012.01596.x		×
844	Corl, K. A., et al.	2017	Inferior vena cava collapsibility detects fluid responsiveness among spontaneously breathing critically-ill patients	Journal of critical care	10.1016/j.jcrc.2017.05.008		×
845	Charbonneau, H., et al.	2014	Predicting preload responsiveness using simultaneous recordings of inferior and superior vena cavae diameters	Critical Care	10.1186/s13054-014-0473-5							√
846	Çelebi Yamanoğlu, N. G., et al.	2015	The role of inferior vena cava diameter in volume status monitoring; the best sonographic measurement method?	American Journal of Emergency Medicine	10.1016/j.ajem.2014.12.014		×
847	Casimire, T. N.; Pickens, L.	2019	A rare case of gastroenteritis induced esophageal, gastric and diffuse intestinal pneumatosis with air in the portal vein	American journal of respiratory and critical care medicine			×
848	Carrizo, N., et al.	2013	Inferior vena cava variation compared to pulse contour analysis during hemodynamic monitoring in patients in shock	Intensive care medicine	10.1007/s00134-013-3095-5		×
849	Cardozo Júnior, L. C. M., et al.	2023	Fluid responsiveness assessment using inferior vena cava collapsibility among spontaneously breathing patients: Systematic review and meta-analysis	Medicina intensiva	10.1016/j.medine.2021.12.018		×
850	Caplan, M., et al.	2020	Measurement site of inferior vena cava diameter affects the accuracy with which fluid responsiveness can be predicted in spontaneously breathing patients: a post hoc analysis of two prospective cohorts	Annals of intensive care	10.1186/s13613-020-00786-1							√
851	Caplan, M., et al.	2020	Measurement site of inferior vena cava diameter affects the accuracy with which fluid responsiveness can be predicted in spontaneously breathing patients: a post hoc analysis of two prospective cohorts	Annals of intensive care	10.1186/s13613-020-00786-1	×
852	Campos, N. B., et al.	2023	Accuracy of Respiratory Variation in Inferior Vena Cava Diameter to Predict Fluid Responsiveness in Children Under Mechanical Ventilation	Pediatric cardiology	10.1007/s00246-023-03115-y		×
853	Burton, P. R., et al.	1999	A severe, late reaction to radiological contrast media mimicking a sepsis syndrome	Australasian radiology	10.1046/j.1440-1673.1999.433674.x		×
854	Bortolotti, P., et al.	2017	Diagnostic accuracy of the inferior vena cava collapsibility to predict fluid responsiveness in spontaneously breathing patients with cardiac arrhythmia	Annals of intensive care	10.1186/s13613-016-0223-8		×
855	Bortolotti, P., et al.	2018	Respiratory changes of the inferior vena cava diameter predict fluid responsiveness in spontaneously breathing patients with cardiac arrhythmias	Annals of intensive care	10.1186/s13613-018-0427-1							√
856	Bondarsky, E., et al.	2020	Influence of head-of-bed elevation on the measurement of inferior vena cava diameter and collapsibility	Journal of clinical ultrasound : JCU	10.1002/jcu.22817		×
857	Blaivas, M., et al.	2020	Artificial intelligence versus expert: a comparison of rapid visual inferior vena cava collapsibility assessment between POCUS experts and a deep learning algorithm	Journal of the American College of Emergency Physicians Open	10.1002/emp2.12206		×
858	Biagini, S., et al.	2011	Acute cardiopulmonary, Microcirculatory and inflammatory effects of stored homologous red blood cells transfusion during experimental hypovolemia	Intensive care medicine			×
859	Bhatti, A. A., et al.	2019	A rare case of extensive acute oesophageal necrosis or black oesophagus	Journal of the Intensive Care Society	10.1177/1751143719835452		×
860	Bethlehem, C., et al.	2011	A pulmonary artery catheter-based treatment algorithm changes therapeutic behaviour in septic patients	Critical Care	10.1186/cc9465		×
861	Berthelot, S., et al.	2017	A time-driven activity-based costing method for value-based analysis in the emergency department	Academic Emergency Medicine	10.1111/acem.13203		×
862	Bergström, A., et al.	2023	ACETAMINOPHEN ATTENUATES PULMONARY VASCULAR RESISTANCE AND PULMONARY ARTERIAL PRESSURE AND INHIBITS CARDIOVASCULAR COLLAPSE IN A PORCINE MODEL OF ENDOTOXEMIA	Shock (Augusta, Ga.)	10.1097/01.ccm.0000508746.83524		×
863	Bellows, S., et al.	2015	Validation of a computerised technique for automatically tracking and measuring the inferior vena cava in ultrasound imagery	Biosystems Engineering	10.1016/j.biosystemseng.2015.02.005		×
864	Bautista, M. T., et al.	2013	A rare case of spontaneous myonecrosis caused by clostridium septicum	Critical care medicine	10.1097/01.ccm.0000440580.44097.a5		×
865	Bauer, W. O., et al.	2011	Accuracy of stroke volume variation as a predictor of volume responsiveness in patients with raised intra-abdominal pressure	Critical Care	10.1186/cc9488		×
866	Bataille, B., et al.	2022	Accuracy of pulse pressure variations for fluid responsiveness prediction in mechanically ventilated patients with biphasic positive airway pressure mode	Journal of clinical monitoring and computing	10.1007/s10877-021-00789-8		×
867	Basu, S., et al.	2020	Point-of-Care Ultrasound Assessment of the Inferior Vena Cava in Mechanically Ventilated Critically Ill Children	Journal of ultrasound in medicine : official journal of the American Institute of Ultrasound in Medicine	10.1002/jum.15247		×
868	Basu, S., et al.	2020	Point-of-Care Ultrasound Assessment of the Inferior Vena Cava in Mechanically Ventilated Critically Ill Children	Journal of ultrasound in medicine : official journal of the American Institute of Ultrasound in Medicine	10.1002/jum.15247	×
869	Barthélémy, R., et al.	2022	Accuracy of cumulative volumes of fluid challenge to assess fluid responsiveness in critically ill patients with acute circulatory failure: a pharmacodynamic approach	British journal of anaesthesia	10.1016/j.bja.2021.10.049		×
870	Barbier, C., et al.	2004	Respiratory changes in inferior vena cava diameter are helpful in predicting fluid responsiveness in ventilated septic patients	Intensive care medicine	10.1007/s00134-004-2259-8		×
871	Banothu, K. K., et al.	2023	Utility of Inferior Vena Cava Distensibility and Respiratory Variation in Peak Aortic Blood Flow Velocity to Predict Fluid Responsiveness in Children with Shock	Indian journal of pediatrics	10.1007/s12098-023-04585-x		×
872	Babuk, A., et al.	2020	The ability of superior vena cava collapsibility and left ventricular surface area to predict volume responsiveness in cardiac surgical patients	Intensive care medicine experimental	10.1186/s40635-020-00354-8		×
873	Anning, P. B., et al.	1999	Abnormal tissue oxygenation and cardiovascular changes in endotoxemia	American journal of respiratory and critical care medicine	10.1164/ajrccm.159.6.9801124		×
874	Ando, S., et al.	2015	A rare case of septic shock associated with a pituitary abscess	Journal of general internal medicine			×
875	Amatullah, H., et al.	2013	Absence of DJ-1 attenuates morbidity and mortality in experimental sepsis through improved bacterial clearance	Intensive care medicine	10.1007/s00134-013-3095-5		×
876	Alsafadi, M. Y., et al.	2016	Inferior Vena Cava diameter as a predictor of mortality in septic shock	Chest	10.1016/j.chest.2016.08.379		×
877	Almac, E., et al.	2009	Activated protein C restores kidney function in endotoxininduced acute renal failure in the rat	Critical Care	10.1186/cc7520		×
878	Al-khalisy, H. M., et al.	2018	A Window in the heart is sometimes a good start. It's not always sepsis	American journal of respiratory and critical care medicine			×
879	Albalbissi, A. A., et al.	2018	Achromobacter denitrificans-a rare cause of pneumonia	American journal of respiratory and critical care medicine			×
880	Akyildiz, B.; Ozsoylu, S.	2022	Comparison of vena cava distensibility index and pulse pressure variation for the evaluation of intravascular volume in critically ill children	Jornal de pediatria	10.1016/j.jped.2021.04.005		×
881	Airapetian, N., et al.	2015	Does inferior vena cava respiratory variability predict fluid responsiveness in spontaneously breathing patients?	Critical Care	10.1186/s13054-015-1100-9		×
882	Achanti, A.; Szerlip, H. M.	2023	Acid-Base Disorders in the Critically Ill Patient	Clinical Journal of the American Society of Nephrology	10.2215/CJN.04500422		×
883	Abdullah, T., et al.	2022	Ability of short-time low peep challenge to predict fluid responsiveness in mechanically ventilated patients in the intensive care	Journal of clinical monitoring and computing	10.1007/s10877-021-00752-7		×
884	Abdelmaksoud, N. F. E. S., et al.	2023	The use of end-expiratory occlusion test vs. inferior vena cava respiratory variation for the prediction of volume responsiveness in mechanically ventilated patients with sepsis: A comparative study	Egyptian Journal of Anaesthesia	10.1080/11101849.2023.2248738							√
885	Abd Elalim Ali Khalil, A., et al.	2021	Ultrasound Evaluation of the Respiratory Variations of the Internal Jugular Vein Compared to the Respiratory Variations of the Inferior Vena Cava as a Guidance of Fluid Responsiveness in Septic Shock	QJM : monthly journal of the Association of Physicians	10.1093/qjmed/hcab086.003		×
